# Supplementary material for: CCN2 Aggravates the Immediate Oxidative Stress–DNA Damage Response following Renal Ischemia–Reperfusion Injury
Source: Antioxidants (Basel). 2021 Dec 20;10(12):2020. doi: 10.3390/antiox10122020 (PMC8698829; doi:10.3390/antiox10122020)
Supplement: Supplementary file 1 [file antioxidants-10-02020-s001.zip]

Archive with 6 entries (6 files):
- Figure S1.pptx
- Figure S2.pptx
- Figure S3.pptx
- Table S1. qPCR primers.pdf
- Table S2. All DEGs and enriched pathways.xlsx
- Table S3. Top DEGs WT IR vs KO IRI.pdf
