# Supplementary material for: CCN2 Aggravates the Immediate Oxidative Stress–DNA Damage Response following Renal Ischemia–Reperfusion Injury
Source: Antioxidants (Basel). 2021 Dec 20;10(12):2020. doi: 10.3390/antiox10122020 (PMC8698829; doi:10.3390/antiox10122020)
Supplement: Supplementary file 1 [file antioxidants-10-02020-s001.zip › Table S2. All DEGs and enriched pathways.xlsx]

## Sheet: 1.DEGs WT sham vs CCN2 KO sham
Supplementary Table 2.1. DEGs between WT SHAM and CCN2 KO SHAM
§ Positive Log2 fold change values represent lower expression in CCN2 KO SHAM; Negative Log2 fold change values represent higher expression in CCN2 KO SHAM
& false discovery rate adjusted p-values
Gene	log2 FC §	lfcSE	p-value &
Rn7sk	1.17381	0.180455	7.56845e-07
Rmrp	1.14128	0.180699	1.30576e-06
Ciart	0.747282	0.178466	0.0183065
Rpph1	0.734277	0.182493	0.0278716
Rnf24	0.730628	0.186903	0.0391655
Lama1	0.663917	0.156656	0.016866
Zkscan3	0.655334	0.15314	0.0151924
Zfp641	0.643358	0.152987	0.0181106
Lama5	0.623613	0.153384	0.0258719
Eml5	0.619895	0.159964	0.0431665
Trim7	0.615695	0.123788	0.00106428
Rabggta	0.571139	0.122833	0.00461762
Slc4a9	0.549955	0.13604	0.0270574
Cbx4	0.539173	0.117564	0.00548719
Hes6	0.518773	0.12591	0.023009
Ndrg1	-0.792057	0.15506	0.000791274
Gldc	-0.774856	0.153887	0.000928302
Pvrl1	-0.670608	0.168355	0.0314743
Hs2st1	-0.612191	0.154761	0.0337298
Prkacb	-0.498919	0.122445	0.0258719
Papss2	-0.468943	0.105652	0.00978525

## Sheet: 2.DEGs WT sham vs WT IRI
Supplementary Table 2.2. DEGs between WT sham and WT IRI
§ Negative Log2 fold change values represent higher expression in WT IRI; Positive Log2 fold change values represent lower expression in WT IRI;
& false discovery rate adjusted p-values
Gene	log2 FC §	lfcSE	p-value &
Krt20	-7.96272	0.333134	7.44778e-123
Fosl1	-7.34137	0.324343	2.35413e-110
Chac1	-7.15024	0.310108	1.60407e-114
Havcr1	-6.70898	0.33106	1.49625e-88
Trib3	-6.20278	0.266033	5.25978e-117
Plaur	-5.95514	0.292754	3.26761e-89
Cxcl1	-5.9253	0.426736	1.21771e-41
Atf3	-5.51196	0.282973	8.29424e-82
Dusp5	-5.46418	0.266887	2.28313e-90
Areg	-5.19267	0.459678	1.02277e-27
Hmox1	-5.10835	0.171391	1.72362e-191
Plk3	-5.08219	0.153412	1.83627e-236
Maff	-5.07536	0.269256	1.30909e-76
Dusp8	-5.00965	0.229226	6.03335e-103
Myc	-5.00807	0.211752	2.56821e-120
Tnfrsf12a	-4.77752	0.159696	9.36275e-193
Gdf15	-4.66935	0.23785	4.44049e-83
Pvr	-4.64403	0.193089	2.50757e-124
Serpine1	-4.57238	0.276932	8.32232e-59
Klf5	-4.4712	0.422867	2.44607e-24
Epha2	-4.34224	0.239988	1.31897e-70
Klf6	-4.28812	0.206162	2.92677e-93
Lif	-4.24724	0.341995	2.19839e-33
Fosb	-4.16548	0.387404	3.7113e-25
Grem2	-4.11319	0.358654	1.47077e-28
Mthfd2	-4.10465	0.2467	1.07532e-59
Ifrd1	-4.08496	0.185799	3.80347e-104
F3	-4.07973	0.153335	2.19848e-152
Sox9	-4.05482	0.366157	1.17948e-26
Gadd45a	-3.99419	0.220232	6.2232e-71
Asns	-3.9624	0.20587	7.00358e-80
Cyr61	-3.93599	0.375377	5.99784e-24
Sprr2g	-3.88007	0.493565	1.02105e-13
Egr1	-3.81934	0.220339	8.77515e-65
Sprr1a	-3.80259	0.364409	1.00628e-23
Hbegf	-3.72209	0.214334	5.14279e-65
Fgd3	-3.63265	0.164852	1.34652e-104
Fos	-3.62014	0.29198	2.78013e-33
Rap2b	-3.61798	0.227687	1.73806e-54
Nrg1	-3.61475	0.164965	1.8093e-103
Srxn1	-3.57101	0.15484	1.54746e-114
Ddit3	-3.4873	0.210602	3.82633e-59
Adamts1	-3.4735	0.209472	2.6887e-59
Prrg4	-3.43198	0.277668	4.46566e-33
4833422C13Rik	-3.42594	0.342723	8.2182e-22
Smpdl3b	-3.39242	0.393399	2.28626e-16
Cftr	-3.39236	0.23107	1.64794e-46
Pdk4	-3.35098	0.412457	1.32699e-14
Vgf	-3.34793	0.515805	1.41382e-09
Cebpb	-3.33469	0.216449	3.18782e-51
Plin2	-3.30604	0.141341	1.03146e-117
Slc7a1	-3.2664	0.230375	2.06777e-43
Eif4ebp1	-3.25598	0.146975	1.0709e-105
Relb	-3.25197	0.208646	1.99996e-52
Eps8l3	-3.23723	0.225624	1.97521e-44
Sphk1	-3.22682	0.409001	8.26858e-14
Gprc5a	-3.20185	0.312683	7.2065e-23
Phgdh	-3.15695	0.298811	2.64707e-24
Il1rn	-3.15147	0.519788	1.91748e-08
Slc4a11	-3.13911	0.30561	5.24597e-23
Slc20a1	-3.09236	0.147087	2.91006e-95
Dusp14	-3.08904	0.168972	4.74575e-72
Krt19	-3.07163	0.323537	1.02769e-19
Slc7a5	-3.05777	0.216413	4.03645e-43
Rell1	-3.02272	0.191503	9.22665e-54
Ppp1r15a	-3.02246	0.211912	6.48531e-44
Ptp4a1	-2.99547	0.178898	1.86259e-60
2010003K11Rik	-2.97153	0.224857	9.64846e-38
Sertad4	-2.95465	0.331049	1.71374e-17
Pmaip1	-2.90632	0.245213	1.91834e-30
Btg2	-2.90523	0.176713	2.57805e-58
Atf4	-2.90017	0.152145	2.3824e-78
1700024P16Rik	-2.89895	0.411824	3.82735e-11
Rcan1	-2.8606	0.211026	1.06041e-39
Csrnp1	-2.85665	0.264645	2.4019e-25
Slc38a2	-2.85235	0.157159	5.01973e-71
S100a10	-2.84538	0.131001	1.07569e-101
Nek6	-2.82554	0.153182	2.43023e-73
Clrn3	-2.81611	0.134633	2.63872e-94
Arid5a	-2.79629	0.266407	5.40707e-24
Ier2	-2.78239	0.195761	1.289e-43
Sfn	-2.75515	0.23139	1.00844e-30
Lcn2	-2.75312	0.295416	5.02487e-19
Nfil3	-2.74466	0.234559	1.07799e-29
Adm2	-2.74276	0.234289	1.01725e-29
Tubb6	-2.72166	0.220341	4.89893e-33
Steap1	-2.71808	0.307894	3.92588e-17
Gm8126	-2.71655	0.436052	7.1221e-09
Gsta1	-2.71264	0.512985	1.28944e-06
Slc6a19os	-2.70963	0.484119	2.55377e-07
Cxcl2	-2.70244	0.53022	3.32096e-06
Efhd2	-2.69985	0.137737	7.74502e-83
Krt8	-2.65471	0.114035	1.1011e-116
Cldn4	-2.64729	0.230296	1.09052e-28
Gm15895	-2.63876	0.250465	3.59783e-24
Trib1	-2.6183	0.191145	1.55343e-40
Cdkn1a	-2.61517	0.439664	3.67087e-08
Mt2	-2.60167	0.234342	8.70233e-27
Btg1	-2.59589	0.123114	8.40624e-96
Aldh18a1	-2.59553	0.26718	1.29199e-20
Adm	-2.58911	0.173055	2.61142e-48
Ceacam3	-2.57041	0.534117	1.28216e-05
Socs3	-2.56629	0.239929	6.76398e-25
Jun	-2.53771	0.354393	1.65539e-11
Ptrh1	-2.52567	0.293614	2.7177e-16
Flnc	-2.50451	0.426646	5.71547e-08
Mapk6	-2.49569	0.148054	2.84346e-61
Gm16098	-2.46495	0.516314	1.52173e-05
Tgif1	-2.45584	0.219807	4.00767e-27
Dnajb9	-2.45101	0.138671	2.353e-67
Akr1b8	-2.44934	0.320052	4.87815e-13
Atf5	-2.44655	0.161409	1.43318e-49
Junb	-2.43482	0.167589	1.50877e-45
Gas2l3	-2.42039	0.301187	2.66564e-14
Arc	-2.40917	0.347316	7.68551e-11
Rnd3	-2.40159	0.205961	1.68881e-29
Cebpd	-2.37235	0.247149	3.87216e-20
Ccdc120	-2.37084	0.183342	3.68291e-36
Stk40	-2.36553	0.128554	5.38061e-73
Slc25a24	-2.36055	0.254736	8.12031e-19
Cxcl10	-2.35285	0.271182	1.46779e-16
Tes	-2.33858	0.148697	2.2434e-53
Phlda1	-2.33447	0.231265	3.08995e-22
Gm17501	-2.33177	0.508114	3.46833e-05
Hpcal4	-2.33071	0.278945	2.09207e-15
Lgals3	-2.32838	0.144734	7.56612e-56
Shb	-2.31421	0.119312	4.01198e-81
Klrg2	-2.31185	0.401743	1.08481e-07
Nt5dc3	-2.29981	0.190296	1.18999e-31
Egr2	-2.2913	0.495414	2.96262e-05
Mir17hg	-2.28895	0.262909	1.13007e-16
Gnl3	-2.28776	0.174207	2.83871e-37
Fosl2	-2.28717	0.180636	1.08729e-34
Bcl3	-2.28139	0.194678	8.87745e-30
Ets2	-2.27298	0.113105	4.40389e-87
Plau	-2.27213	0.183961	4.91676e-33
Samd4	-2.2597	0.239727	1.91306e-19
Sqstm1	-2.24912	0.108216	3.92149e-93
Hs3st1	-2.24724	0.522208	0.000115943
Chrnb1	-2.23358	0.273542	9.69982e-15
Acot2	-2.22978	0.200812	8.56972e-27
Fjx1	-2.22939	0.224045	1.28798e-21
Rin1	-2.22827	0.291	4.72348e-13
Rnf39	-2.22599	0.521091	0.000131932
Clcf1	-2.20439	0.18447	6.09554e-31
Ankrd1	-2.20143	0.448476	8.19922e-06
Pxdc1	-2.19647	0.307456	1.86255e-11
Acot5	-2.1831	0.53338	0.000266765
Bdnf	-2.18212	0.188341	3.95091e-29
Fgf21	-2.18194	0.538589	0.000314185
Hmga1	-2.17595	0.200965	1.6853e-25
Pprc1	-2.16883	0.153206	2.77884e-43
Lrp8	-2.16373	0.391727	3.77313e-07
Tacstd2	-2.16368	0.233368	7.79858e-19
Abl2	-2.1514	0.161471	2.34681e-38
Fhdc1	-2.1476	0.370918	8.93496e-08
Jund	-2.14653	0.158605	1.41559e-39
Ctps	-2.14321	0.124271	3.84976e-64
Mthfd1l	-2.14197	0.28036	5.34886e-13
Nr4a1	-2.13987	0.253105	9.2879e-16
Zfp36l1	-2.13971	0.153979	1.0565e-41
Hspbap1	-2.13817	0.196154	7.68078e-26
Bpifc	-2.13309	0.470968	4.5021e-05
Ell2	-2.12676	0.132103	6.44408e-56
Tmcc3	-2.12339	0.183732	5.48366e-29
Ppl	-2.09972	0.283484	2.90407e-12
Crem	-2.09244	0.178948	1.177e-29
Dusp4	-2.09016	0.22054	1.1922e-19
Vcl	-2.08496	0.129422	5.51949e-56
Slco4a1	-2.08302	0.218913	8.44581e-20
Zbtb21	-2.08037	0.210578	2.58812e-21
Grem1	-2.07702	0.514161	0.000328927
1700016C15Rik	-2.07302	0.206912	6.58552e-22
Ptpre	-2.06662	0.310963	5.23369e-10
Plcxd2	-2.04874	0.247972	4.48703e-15
3300005D01Rik	-2.04367	0.489486	0.000193442
Agfg1	-2.04264	0.140604	1.50877e-45
Bbc3	-2.0418	0.284239	1.41985e-11
Msmo1	-2.02236	0.186166	1.14619e-25
Elmsan1	-2.02212	0.162978	2.50953e-33
Eaf1	-2.0214	0.146342	3.30134e-41
Ptpn23	-2.02122	0.142274	1.40392e-43
Cars	-2.01943	0.138871	1.25886e-45
Aim1l	-2.0144	0.240496	1.76849e-15
Sh3bp2	-2.0002	0.13769	1.50901e-45
Rela	-1.98515	0.112398	2.89835e-67
Ccl2	-1.98202	0.515896	0.000678947
Stx11	-1.97618	0.471604	0.000182975
Il11	-1.97499	0.527097	0.000961713
Zfand2a	-1.97411	0.163319	1.16778e-31
Cebpg	-1.9576	0.121623	6.72775e-56
Ugcg	-1.95468	0.159289	1.29822e-32
Tnfaip3	-1.94934	0.234728	3.16658e-15
Cd68	-1.94715	0.273756	2.32219e-11
Nop58	-1.94685	0.158006	7.07218e-33
Nrip3	-1.9441	0.502014	0.000610657
Klf4	-1.93829	0.273531	2.7847e-11
Itgb6	-1.93798	0.149863	3.68291e-36
Map3k6	-1.93619	0.234382	4.52182e-15
Cdr2	-1.93602	0.155706	1.83939e-33
Pkp3	-1.93263	0.140707	9.39366e-41
Nfkb2	-1.93033	0.145441	4.59406e-38
	-1.92821	0.229234	1.31834e-15
Ankrd33b	-1.92695	0.151802	7.3286e-35
Bmp6	-1.92413	0.183671	6.57843e-24
Zswim4	-1.91915	0.161936	1.92935e-30
Ch25h	-1.90298	0.419589	4.38073e-05
Fam84b	-1.90097	0.142858	2.92085e-38
Eif2ak3	-1.90078	0.126621	1.25671e-48
Nabp1	-1.89064	0.1728	4.96839e-26
Npc1	-1.89022	0.184251	5.96219e-23
Eif1a	-1.88442	0.145513	2.92559e-36
G730046D07Rik	-1.88155	0.538209	0.00225556
Pgm1	-1.8676	0.18252	7.76784e-23
Bcl2l1	-1.86654	0.1446	4.88652e-36
Mcl1	-1.86585	0.107874	1.64164e-64
Vmp1	-1.86108	0.130873	1.17414e-43
Mafk	-1.86089	0.189527	4.67433e-21
Ywhag	-1.85955	0.128237	2.17645e-45
Trmt61a	-1.8577	0.266549	6.1538e-11
Nr4a3	-1.85197	0.509842	0.00143306
Txnrd1	-1.8501	0.122131	1.61903e-49
Cmtr2	-1.84714	0.260523	2.71712e-11
Tmem252	-1.84688	0.156015	2.23661e-30
Tmem43	-1.84515	0.171466	3.39042e-25
Aloxe3	-1.84005	0.536521	0.00279009
Bach1	-1.8377	0.230032	3.86479e-14
Lgi2	-1.83243	0.538461	0.00303544
Myof	-1.82552	0.180519	2.57354e-22
4930539E08Rik	-1.82238	0.397187	3.48077e-05
Gm12359	-1.82076	0.464002	0.000506616
Foxj1	-1.81696	0.537334	0.00325632
Gm11714	-1.81693	0.538426	0.00332661
Desi2	-1.80853	0.185565	9.50828e-21
Tsc22d1	-1.80813	0.105897	7.27077e-63
1700110K17Rik	-1.80632	0.538708	0.00356552
Gm6484	-1.80589	0.457238	0.000459877
1110007C09Rik	-1.80494	0.157041	1.10673e-28
Sav1	-1.80029	0.154621	2.05641e-29
Fgfbp1	-1.79967	0.470259	0.000718046
Slc3a2	-1.7993	0.109249	1.61464e-58
S100a9	-1.79857	0.500248	0.0016172
Gclc	-1.79711	0.168739	1.08919e-24
Anxa2	-1.79626	0.2003	1.18118e-17
Trp53inp1	-1.79554	0.140992	4.45623e-35
Eps8	-1.78969	0.105103	1.57663e-62
Map2k3	-1.78635	0.128166	5.95567e-42
Tmem251	-1.78437	0.196917	5.18261e-18
Ptpn12	-1.78269	0.140316	6.47185e-35
Krt18	-1.78109	0.200539	2.47067e-17
Lonrf3	-1.78097	0.323154	4.0271e-07
Sertad1	-1.77596	0.225967	1.03143e-13
Slc1a4	-1.76535	0.168238	5.56824e-24
Ugdh	-1.76371	0.114142	1.59721e-51
Gm3248	-1.76236	0.527922	0.00373431
Nipal1	-1.75546	0.454236	0.000628166
Dusp10	-1.7529	0.410524	0.00013287
Cxadr	-1.74929	0.143425	3.15566e-32
Plekho1	-1.74744	0.159755	5.11047e-26
Gch1	-1.73572	0.374428	2.83458e-05
Stat3	-1.73424	0.114947	4.0506e-49
Kdelr3	-1.73297	0.489194	0.00193686
Vasp	-1.73283	0.194505	1.94484e-17
Fut1	-1.72877	0.535097	0.00518704
Pkp2	-1.7229	0.128331	6.09086e-39
Itga6	-1.72072	0.169646	1.89213e-22
Spsb1	-1.7207	0.286506	2.6531e-08
Angptl7	-1.71926	0.232432	3.11797e-12
Spp1	-1.71758	0.159084	2.34995e-25
Tsr1	-1.71519	0.145101	2.7289e-30
Itpkc	-1.71422	0.20337	1.13954e-15
Cd14	-1.71313	0.293307	6.77935e-08
Ipo7	-1.71278	0.162083	2.59416e-24
Rhbdf2	-1.71184	0.148057	5.19586e-29
Dlk2	-1.70953	0.533618	0.00562206
F2rl1	-1.70826	0.228439	1.74807e-12
Nop56	-1.7065	0.161462	2.55725e-24
Tac1	-1.70532	0.535518	0.00594402
Nfkbiz	-1.70246	0.226776	1.42018e-12
Cast	-1.7004	0.155127	3.99578e-26
2410006H16Rik	-1.69805	0.218766	2.15355e-13
Rock2	-1.6933	0.153558	1.95363e-26
Ippk	-1.69314	0.182893	8.82019e-19
Litaf	-1.69201	0.157234	3.39042e-25
Il34	-1.68558	0.176631	6.54642e-20
Gars	-1.67899	0.121759	4.51617e-41
Mesdc1	-1.67837	0.214333	1.28562e-13
2700038G22Rik	-1.67337	0.394432	0.000148382
Iars	-1.67183	0.128928	2.36271e-36
Rab26os	-1.67052	0.496779	0.00345425
Syne3	-1.66792	0.321931	2.19891e-06
Il1f6	-1.66571	0.538887	0.0078304
Kif23	-1.66553	0.2984	2.78118e-07
Rrp12	-1.66497	0.19335	2.52005e-16
Ywhah	-1.66054	0.130538	5.31716e-35
Bag3	-1.65866	0.125262	6.85477e-38
Bcl10	-1.65581	0.177646	4.988e-19
Rnd1	-1.65396	0.423411	0.00053948
Tgm1	-1.64898	0.182351	6.09751e-18
Frat2	-1.64851	0.431056	0.000725276
Tars	-1.64617	0.161629	1.25323e-22
Ihh	-1.64424	0.242423	2.18826e-10
Ppap2c	-1.62642	0.169869	4.86951e-20
Coq10b	-1.62529	0.170933	8.97321e-20
Sema4d	-1.62377	0.1302	1.15786e-33
5730559C18Rik	-1.62276	0.17307	2.98506e-19
Ezr	-1.62035	0.0888898	1.212e-71
Mospd1	-1.61706	0.155151	1.13823e-23
Fam83g	-1.61311	0.209776	3.72225e-13
Tpm4	-1.61245	0.117213	7.0514e-41
Irx3	-1.61012	0.120662	1.80666e-38
Hspb1	-1.61008	0.275718	6.80914e-08
Kcnk1	-1.61004	0.201736	4.11602e-14
Ppm1j	-1.60981	0.210992	5.7609e-13
Vat1	-1.60373	0.137507	1.64855e-29
Arg2	-1.60054	0.41608	0.000667907
Wdr43	-1.5982	0.153936	1.7053e-23
Ccdc71l	-1.59717	0.257153	7.97202e-09
Micall2	-1.59601	0.302864	1.41202e-06
Otud7b	-1.5947	0.125602	7.14528e-35
Hspa1b	-1.59458	0.237854	3.62196e-10
Pcgf5	-1.59179	0.212737	1.69715e-12
Rras2	-1.58817	0.164072	1.78359e-20
Hesx1	-1.58704	0.517361	0.00836808
S100a8	-1.58479	0.528066	0.0101182
D8Ertd82e	-1.58012	0.135388	1.50762e-29
Sgtb	-1.57817	0.279352	1.93279e-07
Bhlhe40	-1.57806	0.165699	7.81143e-20
Vps37b	-1.57632	0.209987	1.42268e-12
Mphosph10	-1.57532	0.198291	5.41608e-14
Taf4b	-1.57407	0.262936	2.95351e-08
Yars	-1.56353	0.128063	2.72276e-32
Arl4c	-1.5633	0.281878	3.3543e-07
Fam129a	-1.55641	0.232172	3.62644e-10
Ddit4l	-1.55195	0.232631	4.4434e-10
Slc16a1	-1.55054	0.190074	1.02498e-14
Ppan	-1.54848	0.174492	2.63246e-17
Ier5	-1.54629	0.230247	3.3571e-10
Tpbg	-1.54545	0.443616	0.0023464
Aars	-1.54334	0.108058	4.94969e-44
Ctnnal1	-1.54114	0.138664	7.66688e-27
Cirh1a	-1.54023	0.165018	4.43051e-19
	-1.53979	0.135666	5.62917e-28
Agpat9	-1.53926	0.246085	6.11268e-09
Tmem55a	-1.53889	0.139565	1.96058e-26
Gstm5	-1.53876	0.139229	1.49424e-26
Chka	-1.5378	0.216973	2.76129e-11
Suco	-1.53505	0.143756	8.13426e-25
Cemip	-1.53066	0.5389	0.015749
Eif6	-1.52925	0.19317	6.69512e-14
Nt5e	-1.52904	0.15832	2.20053e-20
Rhbdd1	-1.52428	0.186733	9.8573e-15
Gna13	-1.51996	0.115232	1.32801e-37
Kpna2	-1.519	0.232136	1.01439e-09
Wnt10a	-1.51772	0.449962	0.00334305
Hspa1a	-1.51695	0.232891	1.22202e-09
Map2k3os	-1.51554	0.322942	2.19887e-05
Osgin1	-1.51553	0.122112	2.41467e-33
Dnajb4	-1.5147	0.16453	1.41262e-18
Rrad	-1.51322	0.277664	5.57562e-07
Ddx21	-1.51019	0.13125	9.74135e-29
Icam1	-1.50916	0.145776	2.30888e-23
Dusp6	-1.50606	0.175957	3.88011e-16
Mob3a	-1.50236	0.201317	1.94887e-12
Rhou	-1.50159	0.296058	3.74449e-06
Cep85	-1.49946	0.158622	1.49276e-19
Actg1	-1.49817	0.194355	3.23637e-13
Slc10a2	-1.49799	0.475018	0.00653105
Ifngr2	-1.49549	0.190097	9.77488e-14
Slc25a33	-1.49507	0.158363	1.66939e-19
Arl6ip5	-1.49483	0.136671	5.13399e-26
B4galt6	-1.49447	0.167183	1.5133e-17
Rtn4	-1.49297	0.116767	2.34108e-35
Tubb2a	-1.49162	0.177983	1.70317e-15
Aqp9	-1.48985	0.527897	0.0165132
Pdlim7	-1.48903	0.181077	6.11845e-15
Yrdc	-1.48784	0.183237	1.37395e-14
Gm8941	-1.48707	0.535743	0.0186997
Fam133b	-1.48498	0.156606	1.14565e-19
Dusp16	-1.48427	0.134322	1.51885e-26
Pfkfb3	-1.48325	0.195635	8.20557e-13
Pard6b	-1.48254	0.142172	1.08122e-23
Sema3c	-1.47995	0.132176	3.08432e-27
Tsc22d2	-1.47943	0.165323	1.39088e-17
Gm26669	-1.47719	0.527485	0.0175216
Ppfibp1	-1.47495	0.119983	9.99409e-33
Micu3	-1.46754	0.196004	1.6406e-12
Rasa2	-1.46731	0.160468	2.45828e-18
Vasn	-1.46572	0.164369	1.82625e-17
Mex3c	-1.46434	0.178471	7.0409e-15
5830416P10Rik	-1.46348	0.498956	0.0122081
Mt1	-1.46319	0.172554	7.54736e-16
Gadd45b	-1.45987	0.308133	1.79518e-05
Tfe3	-1.45923	0.126845	9.93043e-29
Eif5	-1.45567	0.118876	1.76585e-32
Calml3	-1.45191	0.46581	0.00726525
Gtpbp4	-1.45065	0.125689	6.49086e-29
Slc35e4	-1.45035	0.215776	3.23793e-10
Tuba1c	-1.44522	0.196716	4.46386e-12
Spry2	-1.4424	0.19304	1.82658e-12
Il1r2	-1.44175	0.536857	0.0235066
Btbd10	-1.44036	0.249258	9.52276e-08
Tlr2	-1.43942	0.447418	0.00540309
Sqle	-1.43913	0.167537	3.00534e-16
Nptx2	-1.43757	0.526371	0.0209256
Urb2	-1.43681	0.209171	1.21901e-10
Riok1	-1.43192	0.188416	7.19289e-13
Sowahb	-1.43061	0.188567	7.90411e-13
Fam110c	-1.42979	0.210977	2.26564e-10
Tjp2	-1.42962	0.138877	4.18007e-23
Ncs1	-1.42861	0.204088	4.9889e-11
Tmbim1	-1.4272	0.158869	1.02982e-17
Tbc1d15	-1.42482	0.159821	1.85256e-17
Nras	-1.42423	0.161154	3.60905e-17
Gm6977	-1.42279	0.530562	0.0237301
Fam134b	-1.41986	0.120643	4.97957e-30
Blcap	-1.41831	0.119322	1.28323e-30
Mbnl2	-1.41785	0.125684	1.21065e-27
Capn2	-1.41739	0.109703	4.21613e-36
Stbd1	-1.4167	0.231485	1.37029e-08
Plscr1	-1.41646	0.157515	9.50882e-18
Samd5	-1.41643	0.536197	0.0262081
Il7	-1.41542	0.461771	0.00842406
Prr5l	-1.41391	0.301498	2.23097e-05
Ell	-1.41385	0.173458	1.07849e-14
Cdk6	-1.41298	0.241952	6.80107e-08
Fbn2	-1.41286	0.536008	0.0265924
Snhg5	-1.40982	0.307545	3.54272e-05
Gm17276	-1.40922	0.471373	0.0104563
Wwtr1	-1.40914	0.112579	6.6215e-34
Dyrk3	-1.40872	0.363073	0.000594178
Uxs1	-1.40871	0.196172	1.44103e-11
Timd2	-1.40749	0.135386	1.48065e-23
Rad18	-1.40486	0.406236	0.00254508
Kansl2	-1.40467	0.206508	1.91633e-10
Mmp10	-1.40206	0.520893	0.0231242
Apold1	-1.39985	0.378086	0.00112663
Clu	-1.39961	0.178699	1.27211e-13
Jmjd1c	-1.39812	0.23823	5.76046e-08
Tubb2b	-1.39812	0.294732	1.74738e-05
Tiam2	-1.39704	0.197188	2.80885e-11
Zfand5	-1.3943	0.195211	1.87795e-11
Tiparp	-1.39203	0.20542	2.27047e-10
Tma16	-1.39001	0.311879	6.12941e-05
Baz1a	-1.38911	0.207791	4.07524e-10
Tex30	-1.38658	0.321082	0.00010906
Pdgfa	-1.38593	0.169741	9.71209e-15
Rrp15	-1.38383	0.268415	2.48857e-06
Adss	-1.38115	0.105706	6.64715e-37
Sh3bp5l	-1.37979	0.141108	6.94385e-21
Sgms2	-1.37896	0.144268	5.6781e-20
Tprn	-1.3789	0.135381	1.25161e-22
Akap12	-1.37823	0.245332	2.28937e-07
Oser1	-1.37806	0.326147	0.000159347
Syde1	-1.3776	0.132214	1.17006e-23
Lrrfip2	-1.37449	0.161115	4.89495e-16
Lmna	-1.37317	0.117101	8.20385e-30
Igf2bp2	-1.36976	0.176472	2.15355e-13
Marveld2	-1.36868	0.171244	3.76585e-14
Rhob	-1.36671	0.171944	5.26107e-14
Stx3	-1.36642	0.132502	3.46998e-23
	-1.36567	0.195155	5.05124e-11
Gm340	-1.36532	0.338855	0.000342223
Card14	-1.36335	0.233872	7.18617e-08
Ptk2b	-1.3624	0.103835	3.27965e-37
Klf3	-1.36197	0.169816	3.01966e-14
Sertad2	-1.35929	0.133496	1.28354e-22
Plec	-1.35858	0.103677	4.06379e-37
Gar1	-1.35826	0.225003	2.22313e-08
Polr3d	-1.3572	0.174621	1.99462e-13
Zfp36	-1.35668	0.325636	0.000200354
Nrip1	-1.35651	0.180646	1.40304e-12
Arid5b	-1.35538	0.230371	5.30788e-08
Defb42	-1.35412	0.517815	0.0280059
Nup62	-1.35377	0.181942	2.27928e-12
Ajuba	-1.34782	0.202423	4.82705e-10
Gnpnat1	-1.34528	0.145112	7.84204e-19
Gm6472	-1.34481	0.462028	0.0129735
Gm11974	-1.34421	0.294499	3.85767e-05
5730508B09Rik	-1.34349	0.28897	2.66508e-05
Sdcbp	-1.34144	0.12885	1.2775e-23
Fam214b	-1.33845	0.119216	2.21262e-27
Lonrf1	-1.33781	0.173834	3.55257e-13
Chmp2b	-1.33545	0.142197	2.60842e-19
Gt(ROSA)26Sor	-1.33444	0.30141	6.94024e-05
Eif4e	-1.33399	0.12441	5.10044e-25
Crybg3	-1.3331	0.207219	2.02305e-09
Gdpd3	-1.33148	0.45227	0.0118335
Slc12a4	-1.33105	0.180616	3.79074e-12
Prnd	-1.33083	0.518857	0.0316901
Brix1	-1.32593	0.140805	2.08081e-19
Zcchc12	-1.32475	0.536216	0.0395209
Cflar	-1.32457	0.149806	3.48313e-17
Trim16	-1.32402	0.299441	7.10818e-05
Cdkn2aip	-1.32299	0.196174	2.81202e-10
Atp2b1	-1.32046	0.120219	3.13067e-26
Ugt1a7c	-1.31698	0.353367	0.00103427
Nars	-1.31641	0.0969779	8.37369e-40
Ndfip2	-1.31611	0.141873	7.45026e-19
Prune	-1.31602	0.170807	3.3198e-13
Mid1ip1	-1.31559	0.170098	2.65444e-13
Smtn	-1.31558	0.12092	9.59441e-26
Irf2bp2	-1.31478	0.139078	1.49111e-19
Sptlc2	-1.31445	0.0928446	2.76106e-43
Zyx	-1.31366	0.128234	6.91469e-23
Phldb1	-1.3131	0.14302	1.76749e-18
Gm14286	-1.31257	0.369662	0.00188326
Abhd17b	-1.31221	0.17658	2.43631e-12
Tmem158	-1.31084	0.488489	0.0236235
Ptgs2	-1.31077	0.49217	0.02481
Retnlg	-1.31039	0.536682	0.0422938
Dusp3	-1.30962	0.139144	2.17069e-19
Fam124a	-1.30944	0.275315	1.65097e-05
Klhl21	-1.30621	0.210017	7.57639e-09
Qk	-1.303	0.144386	7.18497e-18
Zbtb16	-1.30202	0.44445	0.0123309
Hilpda	-1.30083	0.378476	0.00272509
Sntb2	-1.30073	0.235943	3.99505e-07
Mphosph6	-1.29569	0.207033	6.00765e-09
Ppp4r2	-1.29558	0.174884	2.87913e-12
Fam126b	-1.29555	0.15293	8.07438e-16
Mdm2	-1.29546	0.13615	8.44585e-20
Tm4sf20	-1.29383	0.533057	0.0437739
Loxl4	-1.2907	0.518382	0.0377507
Eno2	-1.29015	0.3163	0.000281739
Cdcp1	-1.28777	0.13505	6.99159e-20
Fam107b	-1.28698	0.10865	2.06196e-30
Sat1	-1.28514	0.151809	8.48479e-16
Nab1	-1.28389	0.126413	1.66324e-22
Rbbp8	-1.2824	0.172732	2.56683e-12
BC027231	-1.28194	0.233224	4.35006e-07
Myo1e	-1.28125	0.14305	1.30118e-17
Pnrc1	-1.28106	0.198313	1.71321e-09
Rnf103	-1.27588	0.150175	6.58809e-16
Pdgfb	-1.27548	0.249416	3.05033e-06
5430416N02Rik	-1.27461	0.351596	0.00146789
Usp43	-1.27225	0.21361	3.51227e-08
Cep170	-1.27153	0.280805	4.52086e-05
Mall	-1.27146	0.475016	0.0239821
Ffar4	-1.26785	0.533037	0.0488377
Lysmd3	-1.26384	0.206479	1.36431e-08
Rhod	-1.26177	0.17987	4.51798e-11
Acbd3	-1.26109	0.141611	1.99892e-17
Eif4a1	-1.26075	0.078818	3.26033e-55
1810013L24Rik	-1.26029	0.138147	2.9651e-18
Wdr75	-1.25791	0.162206	2.26619e-13
Slc39a6	-1.25554	0.336216	0.00100792
Srm	-1.25421	0.144687	1.56517e-16
Slc2a1	-1.25238	0.123262	1.60218e-22
Psat1	-1.25015	0.147158	6.61259e-16
Pi4k2a	-1.24911	0.119463	8.08846e-24
Taf5l	-1.24897	0.224969	3.25362e-07
Gtpbp2	-1.24843	0.0960036	1.472e-36
Spint1	-1.24702	0.106809	1.44233e-29
Plp2	-1.24657	0.238841	1.82251e-06
Ocln	-1.2451	0.174888	2.21555e-11
Elmo2	-1.24437	0.128355	1.54838e-20
Ralgds	-1.24417	0.171655	8.97132e-12
Trim47	-1.24348	0.150376	4.2329e-15
Herc3	-1.24135	0.125585	2.46468e-21
Ccdc86	-1.24118	0.185829	4.22489e-10
Cldn7	-1.23949	0.166218	2.03204e-12
Daam1	-1.23775	0.164111	1.09845e-12
Acot9	-1.23579	0.160875	3.95045e-13
Tgfbr2	-1.23559	0.139532	3.09779e-17
Got1	-1.23517	0.125244	3.04171e-21
Klf11	-1.23457	0.20596	2.82987e-08
Fermt2	-1.23398	0.108962	7.42192e-28
Atf1	-1.2306	0.173622	2.75885e-11
Pawr	-1.22765	0.139271	4.37299e-17
Gm8399	-1.22572	0.514293	0.0483426
Glce	-1.22462	0.205685	3.55074e-08
Ltv1	-1.22383	0.150013	1.0222e-14
Morf4l2	-1.22108	0.165022	3.06143e-12
Kif2a	-1.22085	0.169851	1.37878e-11
Ept1	-1.22046	0.192526	3.6397e-09
Rpia	-1.21902	0.17926	1.93673e-10
Rusc2	-1.2188	0.176426	9.32211e-11
Syt12	-1.21863	0.19949	1.46179e-08
9130019O22Rik	-1.21693	0.382089	0.00593531
Sars	-1.21539	0.105209	5.76855e-29
Kctd15	-1.21432	0.153274	6.41393e-14
Slc19a2	-1.2139	0.188659	2.01102e-09
Cry1	-1.21267	0.332028	0.0013407
Pde10a	-1.21221	0.372842	0.00488998
Rlim	-1.21118	0.115177	4.41159e-24
Pkib	-1.21091	0.437616	0.0191158
Ptpn21	-1.20884	0.132501	2.95875e-18
Snora68	-1.20706	0.471692	0.0321147
Tnfaip1	-1.20431	0.11345	1.5703e-24
Grwd1	-1.20332	0.17135	4.29213e-11
Ppp1r13l	-1.20325	0.224069	8.41954e-07
Pik3cb	-1.20307	0.127262	1.49111e-19
Specc1	-1.2023	0.157364	5.34886e-13
Rbpms	-1.20201	0.0959344	5.68641e-34
Map3k2	-1.20064	0.154313	1.87802e-13
Spry1	-1.2001	0.219354	4.98569e-07
Pvrl1	-1.19942	0.178053	2.95419e-10
Pwp2	-1.19907	0.160508	1.84524e-12
Tinagl1	-1.19835	0.211817	1.85239e-07
Map3k5	-1.198	0.178578	3.5158e-10
Agfg2	-1.19775	0.128059	3.69804e-19
Znhit6	-1.19709	0.212505	2.10766e-07
Nfkbia	-1.19673	0.147013	1.17027e-14
Egfr	-1.19647	0.139798	3.89586e-16
Gnai1	-1.1962	0.148443	2.2413e-14
Smox	-1.19485	0.234555	3.36678e-06
Surf6	-1.19268	0.217932	4.94394e-07
Dis3	-1.19254	0.199518	3.10465e-08
Slc25a32	-1.19244	0.241123	6.88444e-06
Mak16	-1.19109	0.144402	5.00637e-15
Iffo2	-1.19061	0.251162	1.77319e-05
Snx16	-1.19042	0.239738	6.26869e-06
Mars	-1.18986	0.129426	1.58398e-18
Edn1	-1.18978	0.357376	0.00383343
Rassf1	-1.18934	0.125856	1.53251e-19
Sgms1	-1.18765	0.123943	4.53653e-20
Ptpn2	-1.18751	0.186101	2.80623e-09
Tcerg1	-1.18712	0.133266	1.95787e-17
Cdca4	-1.18643	0.231726	2.96044e-06
Heatr1	-1.18572	0.163257	8.08587e-12
Myh9	-1.18552	0.0968567	1.87445e-32
Pgd	-1.18526	0.129616	2.45408e-18
Map3k8	-1.18476	0.384881	0.00811211
Cd2ap	-1.18334	0.148108	3.84612e-14
Src	-1.18321	0.121817	1.30697e-20
Gcnt4	-1.18308	0.336848	0.0021379
Nol8	-1.18295	0.16065	3.94689e-12
Hif3a	-1.1824	0.37705	0.0068875
Lpin2	-1.18148	0.194706	1.86721e-08
Cpe	-1.18024	0.157778	1.72125e-12
Herpud1	-1.17988	0.102615	1.05834e-28
Fbxo30	-1.17988	0.207215	1.50833e-07
Tspan5	-1.17946	0.133731	4.19751e-17
Tax1bp3	-1.1782	0.214702	4.56454e-07
Cdh1	-1.17134	0.143498	9.8573e-15
Rab3gap2	-1.17023	0.162897	1.41663e-11
Hsp90aa1	-1.16886	0.175133	4.36185e-10
Dirc2	-1.16758	0.148732	1.1058e-13
Dnajc5	-1.16747	0.109599	1.07145e-24
Fam83f	-1.1659	0.368012	0.00624214
Zbtb18	-1.16456	0.212145	4.51976e-07
Sash1	-1.16452	0.130708	1.94456e-17
Cyb5r1	-1.16238	0.130307	1.78544e-17
Mlkl	-1.16172	0.487834	0.0485608
Eprs	-1.16133	0.101704	2.58007e-28
Gm13889	-1.16028	0.329486	0.00207609
Aebp2	-1.1597	0.147536	1.02473e-13
Eif2s2	-1.15788	0.131259	4.14742e-17
Ly96	-1.15611	0.280456	0.000237886
Steap2	-1.15522	0.171608	3.03755e-10
D1Ertd622e	-1.15397	0.131057	4.76038e-17
P2ry2	-1.153	0.358744	0.00545149
Naa25	-1.15259	0.162791	2.90045e-11
Nifk	-1.15045	0.14994	4.22885e-13
Spats2l	-1.14886	0.246235	2.47705e-05
Slc6a9	-1.14635	0.144704	6.4205e-14
Med13	-1.14618	0.169299	2.36988e-10
Sh3rf1	-1.14522	0.163516	4.8817e-11
Phf13	-1.14513	0.190197	2.43988e-08
Glis3	-1.14223	0.144822	8.39418e-14
Akirin2	-1.14165	0.162872	4.6904e-11
Naf1	-1.14152	0.186434	1.34971e-08
Mef2d	-1.14138	0.110408	2.68121e-23
Bmp2k	-1.1403	0.128735	3.0358e-17
Rybp	-1.13635	0.261817	9.98605e-05
Cldnd1	-1.13487	0.175543	1.66634e-09
Usp36	-1.13397	0.167841	2.5932e-10
Ahnak	-1.13309	0.194009	6.78768e-08
Ercc1	-1.1311	0.206761	4.9956e-07
Crb3	-1.12873	0.162295	6.80354e-11
Fblim1	-1.12822	0.314406	0.00165612
Heca	-1.12796	0.168649	3.9988e-10
Bcar1	-1.12724	0.121893	9.63611e-19
Mfsd2a	-1.12716	0.270101	0.000194905
Dock5	-1.12706	0.118904	1.18183e-19
Tsku	-1.12618	0.366877	0.00831865
Tbc1d12	-1.12506	0.226105	5.95485e-06
Zbtb2	-1.12439	0.185525	1.93741e-08
AI837181	-1.12415	0.138737	1.56906e-14
Hsd17b2	-1.12364	0.253595	6.84373e-05
Stam	-1.12278	0.141654	6.24298e-14
Trpv6	-1.12172	0.367249	0.00869439
Psmd11	-1.12044	0.100135	3.34043e-27
Ttbk2	-1.12039	0.214356	1.75576e-06
Ctdp1	-1.11871	0.220019	3.52227e-06
Tmem41b	-1.11857	0.148697	1.27184e-12
Birc3	-1.11777	0.186665	2.92957e-08
Zfp948	-1.11613	0.277556	0.000352411
B4galt1	-1.11521	0.153957	9.24453e-12
Elf3	-1.11489	0.20049	3.09996e-07
Smarca5	-1.11489	0.168875	6.95737e-10
Stard3nl	-1.1136	0.152172	5.45989e-12
Ier3	-1.11275	0.207606	8.83501e-07
Atp6v1b2	-1.11261	0.131727	9.89739e-16
Npas2	-1.1126	0.36639	0.00914924
Cenpt	-1.11147	0.256231	0.000100845
Pak2	-1.11106	0.128215	1.59654e-16
Csf1	-1.11098	0.232086	1.44278e-05
Coro1c	-1.11095	0.14853	1.72891e-12
D5Ertd579e	-1.11093	0.095453	2.16112e-29
BC048403	-1.10643	0.253136	8.78909e-05
Ube2g2	-1.10564	0.165415	4.0977e-10
Emp1	-1.10444	0.203046	5.86695e-07
Gldc	-1.10387	0.113932	1.63578e-20
2310057M21Rik	-1.10178	0.271818	0.000311792
Nop14	-1.10119	0.150528	5.55616e-12
Cobll1	-1.0999	0.125417	6.47559e-17
Amotl2	-1.09853	0.15319	1.54211e-11
Foxn2	-1.09748	0.18916	8.38554e-08
Anks1b	-1.09703	0.455662	0.0457745
Gm4204	-1.09473	0.364196	0.00999491
Ppp2cb	-1.0945	0.148097	3.26735e-12
Nfe2l2	-1.09381	0.117608	5.97678e-19
Mast4	-1.09367	0.205865	1.13387e-06
Bzw1	-1.09328	0.144472	9.10573e-13
Rbm38	-1.09301	0.280786	0.00056772
Pde3b	-1.09273	0.229665	1.63752e-05
Xbp1	-1.09238	0.162274	3.03755e-10
Nfkb1	-1.09084	0.15676	6.62685e-11
Ddx3x	-1.08939	0.127573	4.56946e-16
Zfp945	-1.0893	0.199163	5.02656e-07
Raph1	-1.08882	0.286834	0.000805044
D930015E06Rik	-1.08706	0.232717	2.41714e-05
Cnksr3	-1.08529	0.160941	2.82012e-10
Brd2	-1.08519	0.121723	1.85256e-17
Azin1	-1.0837	0.120162	7.53186e-18
Ets1	-1.08228	0.181718	3.51227e-08
Rnf4	-1.08176	0.185111	6.6652e-08
Gtf2e1	-1.08039	0.269132	0.000361379
Alkbh1	-1.07984	0.174908	9.96005e-09
	-1.07935	0.319299	0.00326606
Kras	-1.0787	0.16688	1.67529e-09
Tbpl1	-1.07862	0.183605	5.58803e-08
Twistnb	-1.07776	0.21837	7.20042e-06
Mia2	-1.07712	0.242145	6.35965e-05
Acvr1	-1.07616	0.201939	1.04151e-06
Pbdc1	-1.07598	0.195787	4.37035e-07
Prdm4	-1.07479	0.15035	1.80467e-11
Smad3	-1.07473	0.129777	3.83725e-15
Cnksr1	-1.07459	0.198979	7.20456e-07
Fam101b	-1.07432	0.225302	1.56236e-05
Sec24d	-1.07427	0.194117	3.57643e-07
Fam160a2	-1.074	0.125116	3.15576e-16
Gab2	-1.07307	0.159931	3.49598e-10
Dyrk1a	-1.07304	0.14039	5.23101e-13
Fam184a	-1.072	0.213479	4.8048e-06
Ino80	-1.07172	0.151055	2.62891e-11
Rasd1	-1.06938	0.307746	0.0024143
Cachd1	-1.06825	0.135504	8.62356e-14
Rap1b	-1.06793	0.12456	3.44109e-16
Sik1	-1.06638	0.185601	1.14137e-07
Srf	-1.06467	0.169959	5.79478e-09
Wdr77	-1.06407	0.14436	3.76142e-12
Usp6nl	-1.06233	0.150311	3.16518e-11
Tuft1	-1.06209	0.18937	2.40601e-07
Gsta2	-1.06208	0.218634	1.04222e-05
Irs2	-1.06056	0.246137	0.000113153
Sh3d19	-1.05966	0.122693	2.04492e-16
Etf1	-1.05856	0.112757	2.68167e-19
Ddx31	-1.05833	0.30232	0.00222065
Cxcr4	-1.05806	0.298044	0.00188782
H3f3b	-1.0561	0.10701	2.85596e-21
Kctd9	-1.05602	0.161829	1.13348e-09
Taf15	-1.05509	0.172698	1.45807e-08
Pknox1	-1.05485	0.131226	2.62161e-14
Epb4.1l4aos	-1.05422	0.276591	0.000760238
Nolc1	-1.04999	0.155618	2.75241e-10
Gnl2	-1.04961	0.169274	8.4767e-09
Mpp1	-1.04897	0.083558	4.22079e-34
Cttn	-1.04809	0.121288	1.96772e-16
Lims1	-1.04799	0.124308	1.12771e-15
Mob1a	-1.04755	0.122855	5.07391e-16
Diap1	-1.04751	0.113657	1.28837e-18
Eef1e1	-1.04732	0.180453	8.31298e-08
Arhgap42	-1.04725	0.124757	1.52291e-15
Trio	-1.04626	0.217237	1.26046e-05
Prnp	-1.04553	0.0860746	5.69554e-32
Usp22	-1.04541	0.121155	2.18631e-16
Ints6	-1.04528	0.211214	6.76491e-06
Anxa1	-1.04502	0.293724	0.00184244
Creb3l1	-1.041	0.313905	0.0039933
Thumpd3	-1.0396	0.157258	6.58461e-10
Ngf	-1.03953	0.354314	0.0121782
Hsph1	-1.039	0.145044	1.62664e-11
Astn2	-1.03809	0.319829	0.00496357
March5	-1.03792	0.0990755	6.57843e-24
Klhl28	-1.03765	0.380639	0.0212154
Uap1	-1.03741	0.131726	9.16113e-14
	-1.03618	0.237611	9.18242e-05
Plekhf2	-1.03583	0.155576	4.83614e-10
Map1s	-1.03531	0.161018	2.06814e-09
Gas5	-1.03524	0.175595	4.94877e-08
Gem	-1.03471	0.416197	0.0381029
Snhg12	-1.03461	0.198914	1.98837e-06
Wdr44	-1.03458	0.318193	0.00488892
Papd4	-1.03278	0.177015	6.99036e-08
Angptl6	-1.03148	0.393117	0.0274014
Trpv5	-1.03133	0.150546	1.38393e-10
Smad1	-1.03128	0.185334	3.04519e-07
Insc	-1.03109	0.427552	0.0453425
Rab5a	-1.03064	0.143697	1.5311e-11
Zfp593	-1.03054	0.236409	9.24496e-05
B3galt6	-1.03017	0.326501	0.00649975
Reep3	-1.02915	0.118656	1.50212e-16
Spata2	-1.02901	0.209043	7.66549e-06
Adnp2	-1.02899	0.16715	1.10796e-08
Csgalnact1	-1.02836	0.177894	9.40643e-08
Pcsk9	-1.02835	0.402292	0.0323073
Ppp1r15b	-1.02743	0.0953773	3.03922e-25
Cebpz	-1.02618	0.137434	1.89586e-12
Irf6	-1.02446	0.114881	1.82575e-17
Bach2	-1.02284	0.213535	1.42377e-05
Spns2	-1.02203	0.177235	1.01693e-07
Krt23	-1.02171	0.409725	0.0374367
Ppp1r14b	-1.02168	0.205941	6.40363e-06
Arf6	-1.02146	0.131898	2.46135e-13
Vps37c	-1.02146	0.139641	5.57355e-12
2410016O06Rik	-1.02116	0.208122	8.27943e-06
Pogk	-1.01961	0.150762	2.48224e-10
Sos2	-1.0188	0.158938	2.33664e-09
Elf1	-1.01797	0.188278	6.97553e-07
Nol11	-1.0179	0.192908	1.36623e-06
Eif1	-1.01695	0.167711	1.91134e-08
Eva1a	-1.01619	0.129742	1.27211e-13
Atp13a3	-1.01583	0.124921	1.25394e-14
Arhgef5	-1.01561	0.119978	8.50639e-16
Kpna1	-1.01533	0.121953	2.67649e-15
Rmdn2	-1.01412	0.357524	0.0159176
Rit1	-1.01389	0.158216	2.36158e-09
Serpinb8	-1.01352	0.139247	7.21701e-12
Anxa3	-1.01302	0.228444	6.73976e-05
Mfsd10	-1.0129	0.169388	3.06287e-08
Mospd2	-1.01231	0.180422	2.38006e-07
Prkci	-1.01204	0.144243	4.48024e-11
Mapk4	-1.01193	0.12542	2.06791e-14
Prkrir	-1.01142	0.12919	1.30111e-13
Abcc2	-1.00968	0.102371	3.02638e-21
Nufip2	-1.0093	0.194512	2.11199e-06
Usp31	-1.00852	0.176629	1.38533e-07
Med26	-1.00839	0.224944	5.47817e-05
Tubb4b	-1.0081	0.123216	8.49864e-15
Itgav	-1.00776	0.116557	1.8909e-16
Klf9	-1.00774	0.224275	5.2357e-05
Ascc3	-1.0077	0.184722	5.4172e-07
Inhbb	-1.00705	0.415052	0.0438605
Tbce	-1.00651	0.202755	6.30915e-06
Ptpn9	-1.00603	0.175547	1.24113e-07
Cd24a	-1.00431	0.123348	1.15572e-14
Mtmr11	-1.0039	0.120636	2.74742e-15
	-1.00236	0.117011	3.65527e-16
Usp27x	-1.00147	0.362272	0.0192416
Smad4	-1.00074	0.158096	3.85593e-09
Rrp8	-1.00073	0.185424	7.32083e-07
Slc20a2	-0.999827	0.160336	6.87783e-09
Rnf19a	-0.999773	0.133471	1.60259e-12
Cobl	-0.999639	0.142801	4.98706e-11
Ube2z	-0.999446	0.134304	2.26555e-12
Phc2	-0.998965	0.128357	1.84887e-13
Ripk4	-0.998496	0.186232	8.76662e-07
Lhfpl2	-0.998396	0.366486	0.021319
Clic4	-0.996632	0.130779	6.15588e-13
Dph5	-0.996136	0.236355	0.000166293
Avl9	-0.995986	0.168952	4.95589e-08
Prkx	-0.995973	0.1939	2.73177e-06
Cep170b	-0.995012	0.118144	1.20793e-15
Usp53	-0.994375	0.232309	0.000127426
Midn	-0.994187	0.150615	6.99575e-10
Cdv3	-0.992586	0.133758	2.62638e-12
3110043O21Rik	-0.991805	0.198216	5.20838e-06
Trmt10c	-0.990693	0.206065	1.31028e-05
Ppip5k2	-0.990608	0.169788	6.99036e-08
Nr1h4	-0.990262	0.152189	1.27431e-09
Jak2	-0.989809	0.147045	3.04228e-10
	-0.98941	0.260331	0.000791689
Cmas	-0.988705	0.173202	1.39528e-07
Stk17b	-0.987188	0.236908	0.00019981
Mkrn1	-0.986814	0.145526	2.2058e-10
Gm22579	-0.98589	0.395185	0.0373688
S100a11	-0.984283	0.137803	1.87795e-11
Msn	-0.983371	0.122554	2.93895e-14
Abtb2	-0.982797	0.18243	7.70338e-07
Kti12	-0.9816	0.147229	4.56483e-10
Cnih4	-0.981548	0.139252	3.59497e-11
Paip1	-0.981344	0.240366	0.000277808
AI606181	-0.981292	0.213163	3.25619e-05
Rpp38	-0.980466	0.265673	0.00117458
Ing5	-0.980016	0.192387	3.36738e-06
Col8a1	-0.979779	0.352124	0.018371
Siah1b	-0.978138	0.371016	0.0265658
Syncrip	-0.977736	0.134475	7.63812e-12
Casc3	-0.976874	0.144453	2.48811e-10
Lars	-0.976677	0.148125	7.33177e-10
Kdm1a	-0.97596	0.138584	3.75327e-11
Cstb	-0.975335	0.124082	1.02473e-13
Dennd4a	-0.974189	0.234956	0.000217135
P4ha1	-0.972825	0.150906	1.8633e-09
Zbtb10	-0.972401	0.16776	8.62057e-08
Ampd3	-0.971966	0.160365	1.93529e-08
Zcchc9	-0.971871	0.185174	1.5749e-06
Plekhm1	-0.971604	0.116725	2.70502e-15
Impact	-0.970967	0.179965	7.38013e-07
Tuba1a	-0.970225	0.210456	3.16869e-05
Siah1a	-0.969098	0.163835	4.42435e-08
Kdm5c	-0.967082	0.115721	2.06856e-15
Map2	-0.966339	0.289162	0.0036894
Mpzl3	-0.964901	0.28541	0.00326234
Esr1	-0.964419	0.188813	3.14564e-06
Per1	-0.964228	0.168757	1.35721e-07
Isg20l2	-0.963749	0.15549	8.60619e-09
Tmem173	-0.963003	0.316989	0.00911857
Rnmt	-0.961969	0.179336	8.66428e-07
Patl1	-0.961597	0.134517	1.80467e-11
Tmpo	-0.961025	0.156357	1.17611e-08
Snx24	-0.960848	0.216211	6.47068e-05
Utp18	-0.9599	0.151268	3.49962e-09
Zfyve16	-0.959621	0.188598	3.46757e-06
Acsl4	-0.959579	0.117107	7.6788e-15
Dcun1d4	-0.958994	0.140252	1.50615e-10
Ahctf1	-0.958467	0.155703	1.10944e-08
Slc39a14	-0.957806	0.121423	8.33736e-14
Ppp2r2a	-0.957515	0.154593	8.83028e-09
Senp5	-0.956802	0.257055	0.0010517
Met	-0.956715	0.110396	1.59283e-16
Actn1	-0.956678	0.181365	1.37557e-06
Acot6	-0.953925	0.170105	2.4136e-07
Edrf1	-0.952104	0.179184	1.12908e-06
Mpp5	-0.951459	0.119558	4.89571e-14
Cd3eap	-0.951035	0.266007	0.00173743
Nedd4l	-0.950975	0.105146	6.0343e-18
Tpp2	-0.950416	0.127643	2.20007e-12
Nob1	-0.950222	0.150058	3.80002e-09
Zcchc2	-0.950155	0.144532	8.3273e-10
Csnk1d	-0.949311	0.11705	1.47652e-14
Fam49b	-0.948793	0.198731	1.52157e-05
Ptbp3	-0.948617	0.141103	3.21314e-10
Epcam	-0.947575	0.134243	3.36871e-11
Arl14ep	-0.947312	0.208049	4.05028e-05
Tagln2	-0.947287	0.145629	1.29001e-09
Hspa5	-0.946991	0.199741	1.76798e-05
Clic1	-0.946869	0.115299	6.64786e-15
Anxa7	-0.946455	0.118087	3.14563e-14
Uba6	-0.946011	0.263293	0.00163034
Palld	-0.944388	0.196688	1.34943e-05
Ubc	-0.942357	0.190214	6.59892e-06
Epc1	-0.942179	0.163262	9.92929e-08
Rrs1	-0.941021	0.154999	1.83296e-08
Fstl3	-0.940872	0.263709	0.00178252
Thumpd1	-0.940765	0.137825	1.63165e-10
Ttpal	-0.940708	0.158943	4.3433e-08
D2hgdh	-0.940471	0.254337	0.00114465
Trnt1	-0.939834	0.177745	1.29159e-06
Rpl22l1	-0.938018	0.21565	9.60768e-05
Pinx1	-0.936626	0.297547	0.00664442
Nip7	-0.936465	0.16448	1.51159e-07
Zfp131	-0.935552	0.162839	1.14232e-07
Oxsr1	-0.935282	0.122938	6.78554e-13
Yy1	-0.935027	0.165419	1.90411e-07
Zc2hc1a	-0.933758	0.201437	2.83557e-05
Ndrg1	-0.932759	0.106618	7.78996e-17
Gnai3	-0.932217	0.117337	5.41327e-14
Sh3bp4	-0.932064	0.173379	8.16932e-07
Snhg17	-0.931194	0.229391	0.000304195
Aqp2	-0.93107	0.143512	1.43852e-09
Ran	-0.930474	0.127084	5.3344e-12
Map4	-0.9279	0.129525	1.62215e-11
Clcn5	-0.927891	0.100841	1.47194e-18
Atp6v1c1	-0.927421	0.108425	4.05816e-16
Ctgf	-0.927281	0.356695	0.0290842
Hmgcr	-0.926854	0.190134	9.6481e-06
Ppp4r1	-0.926827	0.165475	2.49761e-07
Tlk1	-0.926708	0.118612	1.46756e-13
AW209491	-0.925874	0.194154	1.5603e-05
Map3k14	-0.924321	0.161401	1.26733e-07
Rangap1	-0.922879	0.139563	6.52004e-10
Cpeb1	-0.921433	0.162785	1.82388e-07
Uba3	-0.920685	0.137745	4.0977e-10
Fam13b	-0.920409	0.157944	7.26869e-08
Ago2	-0.920263	0.153673	2.92643e-08
Errfi1	-0.919415	0.0928146	2.00295e-21
Yap1	-0.919229	0.113206	1.37395e-14
Epc2	-0.918962	0.181169	3.73743e-06
Rnf149	-0.917726	0.2042	5.2178e-05
Ppp2ca	-0.917622	0.10243	1.28223e-17
Rnf41	-0.916937	0.16506	3.19966e-07
Rhoq	-0.916025	0.191743	1.50161e-05
Atp11b	-0.915817	0.126905	1.12244e-11
Tcp11l2	-0.915671	0.229024	0.000385071
Qser1	-0.914146	0.153901	3.84842e-08
Ppp2r2d	-0.914084	0.144499	3.95113e-09
Spata5l1	-0.913516	0.358054	0.0327076
Elavl1	-0.913121	0.119616	5.59932e-13
Mark3	-0.912636	0.0939645	1.30915e-20
Net1	-0.911419	0.142454	2.51855e-09
Csgalnact2	-0.911185	0.210662	0.000105894
Sdc4	-0.910617	0.155123	5.71547e-08
Eed	-0.910052	0.185587	8.39356e-06
Riok3	-0.909296	0.116598	1.63383e-13
Gm4202	-0.909219	0.230858	0.000479542
Prkaa1	-0.907254	0.144901	5.90384e-09
Atf6	-0.906705	0.149993	2.12281e-08
Pafah1b1	-0.906625	0.105647	3.21553e-16
Ctsc	-0.906253	0.2269	0.000390841
Flnb	-0.904796	0.100434	8.21707e-18
Pwp1	-0.904309	0.173688	1.93811e-06
Prr15	-0.9037	0.172787	1.72623e-06
Nup54	-0.903505	0.207564	9.48684e-05
Pde12	-0.90304	0.181005	5.58488e-06
Dkc1	-0.902803	0.196433	3.36268e-05
Sp3	-0.902592	0.145804	8.99043e-09
Traf3	-0.90206	0.146252	1.03275e-08
Vapa	-0.901325	0.0983421	2.0404e-18
Galnt3	-0.899772	0.112189	3.01966e-14
Qtrt1	-0.899605	0.229857	0.000525363
Sytl2	-0.899271	0.277561	0.0050516
Tacc2	-0.898797	0.131968	1.81007e-10
Sp2	-0.897689	0.214777	0.000190523
Ubxn4	-0.897238	0.106261	1.00974e-15
Mcu	-0.897186	0.137249	1.05609e-09
Kif1b	-0.896022	0.111357	2.46171e-14
Nkrf	-0.895374	0.299839	0.0105562
Polr1b	-0.895372	0.157715	1.65653e-07
Dot1l	-0.895087	0.121219	3.42318e-12
Abce1	-0.895015	0.116722	4.37589e-13
2810474O19Rik	-0.894801	0.200376	5.90426e-05
Chic2	-0.893964	0.217266	0.000245408
Sesn3	-0.893115	0.301704	0.0113181
Cdk17	-0.892362	0.22186	0.000351213
Nupr1	-0.889975	0.333784	0.0246244
Irf2	-0.889588	0.144428	1.0874e-08
Hgh1	-0.88954	0.235701	0.000872013
Tmem51	-0.888864	0.170984	2.01542e-06
Nipa2	-0.888529	0.128745	9.77105e-11
Rabggtb	-0.888461	0.125571	2.99523e-11
Arfip1	-0.888394	0.150048	4.29359e-08
Chd1	-0.888072	0.144766	1.26324e-08
Arl15	-0.888033	0.172383	2.53804e-06
Etv4	-0.887546	0.316309	0.0172644
Ipo5	-0.887042	0.127814	7.52417e-11
Xpot	-0.885569	0.11605	5.7134e-13
Mios	-0.885516	0.194345	3.99315e-05
Sbno2	-0.885014	0.137822	2.18038e-09
Ablim1	-0.884994	0.102983	2.9172e-16
Lrrc8d	-0.884676	0.145333	1.66567e-08
Apex1	-0.884584	0.203022	9.32387e-05
Minpp1	-0.884123	0.148419	3.49362e-08
Sco2	-0.883992	0.278259	0.0060691
Btbd19	-0.883619	0.371888	0.0491149
Ctr9	-0.883571	0.136646	1.65455e-09
Bag5	-0.883214	0.158802	3.08599e-07
Mir22hg	-0.883209	0.192552	3.50154e-05
Nhlrc2	-0.88289	0.220771	0.000383786
Nupl1	-0.882774	0.201164	8.18153e-05
Wars	-0.882424	0.133515	6.64402e-10
Rnf121	-0.882374	0.155924	1.83752e-07
Tmem170	-0.882113	0.261587	0.00335128
Siah2	-0.881032	0.171643	2.77925e-06
Btaf1	-0.880195	0.152201	9.28325e-08
Aff4	-0.879784	0.132106	4.79168e-10
Zscan25	-0.879623	0.242672	0.00146959
Nup153	-0.879336	0.141075	6.98331e-09
Rbm15	-0.879015	0.23569	0.00102516
Zfp146	-0.878998	0.17534	4.99442e-06
Trim27	-0.878687	0.133635	8.26531e-10
Bag2	-0.878375	0.169448	2.16786e-06
Txnl1	-0.878301	0.11818	2.42842e-12
Dnttip2	-0.877931	0.164542	1.00723e-06
Fam126a	-0.876949	0.191415	3.58518e-05
Otud3	-0.876543	0.244441	0.00167045
Pgam5	-0.87654	0.167775	1.77519e-06
Eif3a	-0.875989	0.142836	1.27451e-08
Rnf19b	-0.874929	0.160097	5.13739e-07
S1pr1	-0.874239	0.294082	0.0109282
Aatf	-0.873634	0.159293	4.63988e-07
Reps1	-0.873499	0.132901	8.39964e-10
Kpna3	-0.87343	0.152682	1.30802e-07
Csnk1e	-0.87303	0.168706	2.26481e-06
Chmp4c	-0.87286	0.342174	0.0327329
Sec23a	-0.871708	0.167241	1.88725e-06
Ddx10	-0.870617	0.201036	0.000103741
Zdhhc13	-0.870292	0.196234	6.72638e-05
Naa15	-0.870047	0.182043	1.48833e-05
Tpm3	-0.868119	0.115634	1.41943e-12
Thoc6	-0.868029	0.225583	0.000665557
Kcmf1	-0.867893	0.105322	5.3427e-15
Klf16	-0.866404	0.199934	0.000102576
Wac	-0.865602	0.170195	3.50412e-06
Phf3	-0.864799	0.109903	9.65518e-14
Peli1	-0.864365	0.179275	1.23174e-05
Rpl10a	-0.864328	0.149972	1.0328e-07
Pxk	-0.862316	0.11897	8.97132e-12
Spry4	-0.862091	0.223488	0.000644873
Ric8	-0.861493	0.124134	7.52417e-11
Itgb8	-0.860734	0.186363	3.05118e-05
Rdh10	-0.860711	0.163134	1.36837e-06
Il13ra1	-0.859953	0.109432	1.03855e-13
Lrrc32	-0.859545	0.260728	0.00424877
Tlk2	-0.858913	0.157379	5.35259e-07
Pkn2	-0.858885	0.142847	2.56076e-08
Fbxo34	-0.858626	0.244568	0.00214734
Auts2	-0.858052	0.19054	5.01835e-05
Ripk1	-0.857723	0.16061	9.83375e-07
Ado	-0.857589	0.162145	1.28288e-06
Shtn1	-0.857533	0.171121	5.03315e-06
Ythdf1	-0.85753	0.127969	3.68378e-10
Hacd1	-0.857026	0.252404	0.00310958
Stam2	-0.856851	0.137857	7.76739e-09
Dcaf10	-0.856644	0.140805	1.69753e-08
Dsp	-0.856323	0.168318	3.47746e-06
Ccnl1	-0.856104	0.210535	0.000295797
Tnfrsf1a	-0.855914	0.142353	2.56076e-08
Rcc1	-0.855165	0.183445	2.52193e-05
Zfp622	-0.854975	0.16144	1.23609e-06
Otud1	-0.854499	0.246545	0.0024858
Tnc	-0.853978	0.324715	0.0270139
Snx18	-0.852206	0.130358	1.05361e-09
March7	-0.85192	0.157457	6.83743e-07
Scyl2	-0.851019	0.12067	3.51343e-11
Camk2n2	-0.849595	0.275828	0.0080664
Cyp2a5	-0.849179	0.177666	1.48717e-05
Stradb	-0.84908	0.126925	3.96511e-10
Fem1c	-0.848198	0.163768	2.21628e-06
Cyld	-0.847962	0.132385	2.404e-09
3110002H16Rik	-0.847487	0.140995	2.58292e-08
Lsr	-0.847223	0.141756	3.11039e-08
Gtf2h1	-0.846955	0.121879	7.07249e-11
Eif2s1	-0.846714	0.133948	4.05952e-09
Fam46b	-0.846061	0.32479	0.0287132
Csnk1a1	-0.845727	0.103781	1.09263e-14
Crkl	-0.845492	0.21555	0.000509533
Snx7	-0.845414	0.116544	8.60769e-12
Abhd5	-0.844667	0.155756	6.41219e-07
Tmed5	-0.844624	0.177513	1.63704e-05
Armcx4	-0.844427	0.258182	0.00460976
Gm15440	-0.844319	0.204613	0.000234382
Rgs2	-0.844263	0.186875	4.7179e-05
Mybbp1a	-0.84339	0.105761	4.3281e-14
Stxbp3	-0.843221	0.127568	6.61602e-10
Katnbl1	-0.8427	0.22	0.000708762
Zhx2	-0.842306	0.155431	6.5336e-07
Cpsf2	-0.841972	0.177569	1.76407e-05
Dph2	-0.841687	0.223054	0.000873633
Rchy1	-0.841607	0.138857	1.93529e-08
Pvt1	-0.841498	0.308925	0.0213241
Rrn3	-0.841437	0.160787	1.70098e-06
Lats2	-0.841152	0.149121	2.0244e-07
Rab10	-0.840699	0.110793	7.83909e-13
Fbxo4	-0.840071	0.196742	0.00013287
Snip1	-0.839932	0.18856	6.19045e-05
Strn3	-0.839841	0.155895	7.70338e-07
Taf1d	-0.839627	0.23852	0.00208584
Nup50	-0.83933	0.132358	3.59117e-09
Rragc	-0.839055	0.102113	6.42114e-15
Camsap2	-0.838954	0.159626	1.51963e-06
Rce1	-0.838847	0.15788	1.13055e-06
Lamc1	-0.838666	0.172762	1.05751e-05
P2rx5	-0.838271	0.220118	0.000769598
Tmem11	-0.838198	0.157582	1.0974e-06
Nin	-0.838097	0.254695	0.00432896
Socs2	-0.837549	0.262238	0.00578379
Nop2	-0.837129	0.133962	6.34014e-09
Nmd3	-0.835163	0.147814	1.92608e-07
Ifngr1	-0.835043	0.141148	4.40148e-08
Wdr3	-0.834113	0.175151	1.60805e-05
Bcl6b	-0.834015	0.349962	0.0483535
Wdr74	-0.833606	0.143696	8.40552e-08
Ptp4a2	-0.83346	0.127312	9.96315e-10
Cul2	-0.833347	0.138742	2.64521e-08
Grb10	-0.832891	0.108844	4.89994e-13
Tpr	-0.832379	0.092808	1.1738e-17
Rabif	-0.832251	0.137861	2.22178e-08
Picalm	-0.832014	0.113817	5.75916e-12
Bysl	-0.830983	0.167734	6.59892e-06
Ptpn11	-0.83077	0.114787	9.6478e-12
Commd2	-0.829209	0.214212	0.000614297
Bloc1s4	-0.828584	0.227423	0.0013827
Pax8	-0.828243	0.141476	6.2641e-08
Nfkbib	-0.828103	0.145351	1.48313e-07
Zfp639	-0.828046	0.146372	1.85479e-07
Sfr1	-0.827738	0.123156	3.24521e-10
Mknk2	-0.827228	0.108927	7.49154e-13
Arf2	-0.826797	0.180742	3.69347e-05
Zfp597	-0.826744	0.270673	0.00869439
	-0.826562	0.120681	1.3967e-10
Mrps18b	-0.825912	0.172849	1.49584e-05
Kif5b	-0.825621	0.131934	6.02207e-09
Kctd6	-0.824888	0.184149	5.55799e-05
Tex10	-0.824475	0.192674	0.000127998
Zfp429	-0.824067	0.32636	0.0347883
Kbtbd2	-0.823467	0.143967	1.31241e-07
Zfp367	-0.823242	0.193656	0.000143492
Fads3	-0.82289	0.0993989	3.91688e-15
1700017B05Rik	-0.822835	0.170938	1.27583e-05
	-0.822786	0.31157	0.0262612
Kctd5	-0.821118	0.20365	0.000338721
Rc3h1	-0.821073	0.135766	2.09321e-08
Schip1	-0.820895	0.216148	0.000799374
Hspa9	-0.820826	0.101342	1.60679e-14
Enpp3	-0.8206	0.13678	2.74811e-08
Plet1	-0.820128	0.202823	0.000323962
Rnf115	-0.820107	0.131103	6.10262e-09
Rbm7	-0.819159	0.129127	3.53831e-09
Crim1	-0.818869	0.15825	2.26727e-06
Foxq1	-0.818621	0.249178	0.00440142
Vamp3	-0.818502	0.114133	1.53896e-11
Rbm15b	-0.817398	0.205151	0.000404617
Lin7c	-0.817195	0.141877	1.05273e-07
Slc25a30	-0.816866	0.222363	0.00124423
Wasl	-0.81669	0.105243	2.1819e-13
Ralb	-0.816181	0.127264	2.29058e-09
Mbd2	-0.816143	0.105536	2.67126e-13
Ssfa2	-0.815139	0.1191	1.4426e-10
Akirin1	-0.814813	0.168622	1.17377e-05
Napg	-0.813006	0.140576	9.27562e-08
Dtx4	-0.812708	0.224646	0.00150443
Golph3	-0.812393	0.135966	3.13647e-08
Ddx18	-0.81161	0.18928	0.000123645
Ccng2	-0.811555	0.189018	0.0001209
Cmtm4	-0.811194	0.11425	2.53694e-11
Spata5	-0.811117	0.254906	0.00598431
Ncdn	-0.810707	0.144497	2.382e-07
Pdcd2	-0.810687	0.184643	8.10164e-05
Cldn3	-0.807724	0.24477	0.00420513
Med15	-0.807557	0.134988	3.0253e-08
Rsl1d1	-0.80715	0.141645	1.47452e-07
Ccrn4l	-0.807044	0.214217	0.000891944
Pak1	-0.806665	0.124862	1.70925e-09
Lamc2	-0.806052	0.178236	4.62828e-05
Skil	-0.805121	0.261906	0.00821195
Mfhas1	-0.804196	0.139176	9.53299e-08
Topors	-0.804151	0.136403	4.95084e-08
Ier5l	-0.803607	0.234459	0.00280829
Mapk8	-0.8033	0.179814	5.85818e-05
Gm16286	-0.803265	0.133911	2.75854e-08
Ptbp1	-0.802445	0.0889684	7.49942e-18
Mvp	-0.802295	0.114166	4.15165e-11
Ubap1	-0.801701	0.123529	1.41897e-09
Mtdh	-0.801035	0.117681	1.85713e-10
6430548M08Rik	-0.800946	0.216535	0.00113975
Cdc73	-0.799775	0.171005	2.36036e-05
Dync1li1	-0.799541	0.116697	1.37758e-10
B4galt3	-0.799416	0.153209	1.83562e-06
Lsm14a	-0.798367	0.141475	2.00057e-07
Gabpb1	-0.798246	0.199761	0.000387965
Sdccag3	-0.798051	0.105422	8.93359e-13
Shoc2	-0.798035	0.163829	9.81394e-06
Gpt2	-0.797679	0.179318	6.35965e-05
Nufip1	-0.796769	0.188217	0.000154199
Seh1l	-0.796374	0.109078	6.14859e-12
Prkab2	-0.796243	0.222324	0.00169707
Cbarp	-0.796107	0.21507	0.00112962
Zfp954	-0.796022	0.211713	0.000915319
Eea1	-0.79519	0.13849	1.16457e-07
Mical2	-0.795158	0.230873	0.002664
A830080D01Rik	-0.795129	0.245031	0.00497527
Rnf183	-0.794935	0.154565	2.64184e-06
Filip1l	-0.794472	0.293838	0.0224142
Hccs	-0.794412	0.186549	0.000139249
Rnf11	-0.794349	0.121405	1.01763e-09
E2f3	-0.794276	0.270288	0.0120118
Ctdspl2	-0.794139	0.215983	0.00122971
2810403A07Rik	-0.793946	0.166296	1.52157e-05
Sept7	-0.79347	0.173756	3.82136e-05
B930095G15Rik	-0.793456	0.320424	0.0389826
Ist1	-0.793452	0.107635	3.74481e-12
Cdh3	-0.792838	0.242669	0.00465683
Esf1	-0.792806	0.219382	0.00152297
Aff1	-0.792388	0.124192	2.81485e-09
Ripk2	-0.791964	0.285916	0.0189816
Osbpl10	-0.79191	0.186374	0.000144603
Ncl	-0.791133	0.0884008	1.38598e-17
Socs4	-0.790778	0.201973	0.000522661
Mbip	-0.790074	0.218276	0.00149547
Zc3hav1	-0.789986	0.159062	6.2398e-06
Actb	-0.789972	0.101623	1.97764e-13
Arl8a	-0.789478	0.1129	5.2343e-11
Dbf4	-0.789239	0.315781	0.0369497
Metap1	-0.789218	0.163502	1.20162e-05
Cxcl16	-0.788851	0.172926	3.90187e-05
Rad54l2	-0.788373	0.155838	3.99417e-06
Cpne1	-0.787809	0.13425	5.7746e-08
Hinfp	-0.787515	0.278786	0.0164037
Smn1	-0.786814	0.161197	9.3712e-06
Itfg2	-0.786812	0.187733	0.00018251
Nmt2	-0.786456	0.157425	5.41041e-06
Tmem248	-0.786309	0.132197	3.67087e-08
Rab33b	-0.785728	0.203549	0.000638457
Fndc3a	-0.785555	0.188148	0.000193442
Btbd7	-0.784535	0.237657	0.00418858
Zfp189	-0.784423	0.289369	0.0220048
Ero1l	-0.783934	0.177037	6.91907e-05
Pcgf6	-0.783064	0.185802	0.000166293
Crk	-0.782836	0.121174	1.70925e-09
Ptges3	-0.781755	0.176178	6.66039e-05
Fdxacb1	-0.781552	0.268737	0.0130621
Tra2b	-0.780805	0.150966	2.29475e-06
Eif4g2	-0.780767	0.11407	1.43991e-10
Nol9	-0.78022	0.125542	7.79419e-09
Daxx	-0.780037	0.165869	2.10232e-05
Xrn2	-0.779858	0.119533	1.14089e-09
Alg10b	-0.779489	0.275596	0.0162469
Bspry	-0.779338	0.140024	3.02498e-07
Fam53c	-0.779297	0.139063	2.46368e-07
Mal2	-0.77898	0.163096	1.50849e-05
	-0.778832	0.151919	2.86651e-06
Jmjd4	-0.778606	0.2156	0.00153505
Arl5b	-0.778255	0.205967	0.000857546
Cldn12	-0.77791	0.115747	3.24739e-10
Cdc42se1	-0.777565	0.125221	8.03768e-09
Trp53	-0.777512	0.172724	5.05564e-05
Pdp1	-0.776883	0.306512	0.034031
Mcfd2	-0.776875	0.0945749	6.54586e-15
Sun2	-0.776583	0.186739	0.000206613
Ssh2	-0.776541	0.196527	0.000456673
Dhps	-0.776527	0.189044	0.000251933
AI413582	-0.776383	0.249156	0.00727838
Qtrtd1	-0.776141	0.213643	0.00143108
Vezf1	-0.776036	0.128008	1.92285e-08
1600012H06Rik	-0.7756	0.140309	3.69165e-07
Chtf8	-0.775528	0.187214	0.00022047
Itga5	-0.775482	0.195646	0.000435945
Hspa4	-0.775473	0.0953836	1.26942e-14
Capg	-0.775439	0.266373	0.012958
Npm1	-0.77533	0.137446	2.0231e-07
Prss23	-0.775197	0.178916	0.000102856
Pdcd6ip	-0.774382	0.100717	3.74627e-13
Zrsr2	-0.773859	0.151005	2.89403e-06
Ddhd1	-0.773739	0.176861	8.64783e-05
Usp14	-0.773682	0.135136	1.27874e-07
Tmem68	-0.77323	0.187506	0.000236616
Cmpk1	-0.773177	0.128184	2.28506e-08
4931406P16Rik	-0.773065	0.162657	1.67558e-05
Cers6	-0.772463	0.106654	9.29397e-12
Wdr1	-0.77229	0.131449	5.57442e-08
Naa50	-0.772264	0.125875	1.25942e-08
Pnpla8	-0.7716	0.093793	5.95786e-15
Osbpl3	-0.770428	0.11166	9.87527e-11
Fam117b	-0.770098	0.148157	2.02125e-06
Gclm	-0.769998	0.0935249	5.66804e-15
Dcbld1	-0.769842	0.158594	1.0585e-05
Rbm27	-0.76928	0.185318	0.000212985
Yeats4	-0.769132	0.157493	9.25688e-06
Fem1b	-0.768798	0.213093	0.0015531
Rnf217	-0.768545	0.274242	0.0174371
Spag9	-0.767093	0.110567	7.62501e-11
H2afx	-0.766663	0.206096	0.00105802
Frmd4b	-0.765329	0.148644	2.56794e-06
Cep135	-0.76529	0.269881	0.0159424
Sike1	-0.765231	0.194489	0.00048694
Arhgef3	-0.765154	0.1478	2.2408e-06
Acsl3	-0.764909	0.19857	0.000656972
Esyt2	-0.764511	0.124942	1.379e-08
Trak2	-0.764223	0.0941615	1.41072e-14
Sik2	-0.763808	0.183884	0.000210653
Asb6	-0.763621	0.163658	2.47518e-05
Ide	-0.763584	0.103678	3.91556e-12
Snhg7	-0.76284	0.252239	0.00949247
Col4a1	-0.762702	0.118903	2.27469e-09
S100a6	-0.762577	0.256512	0.0109282
Fam76a	-0.762343	0.139963	5.66473e-07
Tatdn1	-0.761777	0.251148	0.00925083
Fnip1	-0.760331	0.187891	0.000320101
Rheb	-0.760121	0.123791	1.22017e-08
Zfp703	-0.760071	0.167448	4.315e-05
Mapre3	-0.759415	0.120624	4.77203e-09
Zfp518b	-0.759358	0.244934	0.00761761
Orai1	-0.759105	0.162751	2.49371e-05
Ifnlr1	-0.759003	0.214324	0.00194324
Slc30a4	-0.758789	0.135279	2.40053e-07
G3bp1	-0.758189	0.0969804	1.41255e-13
8030462N17Rik	-0.757566	0.246203	0.00814454
Itgb1	-0.757089	0.11568	1.00823e-09
Celf1	-0.75636	0.114139	5.94256e-10
Snx9	-0.756092	0.174469	0.000102546
Prps1	-0.75553	0.189706	0.000407255
Pde4b	-0.755224	0.205614	0.00124607
Camk2d	-0.755128	0.182432	0.000223169
Champ1	-0.754278	0.171024	7.45341e-05
Eif3c	-0.75423	0.109538	1.09021e-10
Sdad1	-0.754085	0.162974	2.93724e-05
Tmem120b	-0.753867	0.173322	9.61193e-05
Esd	-0.753487	0.113103	4.72337e-10
Mex3d	-0.753081	0.276452	0.0213241
Kpnb1	-0.752705	0.108476	7.57483e-11
Snapc1	-0.752423	0.250611	0.010087
F8a	-0.751441	0.182939	0.000251933
Ibtk	-0.751004	0.15236	7.42074e-06
Tspan4	-0.750883	0.134987	3.07261e-07
Micall1	-0.750867	0.124482	2.28475e-08
Ace2	-0.750601	0.133515	2.24153e-07
Tnip2	-0.750486	0.194325	0.000634274
Rab31	-0.750423	0.258403	0.0132034
Nap1l1	-0.749888	0.0928805	1.98362e-14
Hnrnpab	-0.749608	0.0963917	1.93258e-13
Spin1	-0.748743	0.147249	3.51978e-06
Smad2	-0.748466	0.16082	2.61044e-05
Mapk7	-0.748071	0.179197	0.000193825
Pnrc2	-0.747345	0.116888	2.58815e-09
Jup	-0.746364	0.133942	2.92024e-07
Dapk1	-0.745443	0.124218	2.72208e-08
Atp2a2	-0.745085	0.105821	3.78648e-11
Cab39	-0.744808	0.0982879	8.44225e-13
Kat7	-0.744445	0.152239	8.96666e-06
Lrrc8a	-0.743401	0.128064	8.26838e-08
Cggbp1	-0.743283	0.135732	4.86014e-07
Tmem184b	-0.74304	0.158813	2.3408e-05
Mier1	-0.742887	0.150607	7.29417e-06
Myl12a	-0.742763	0.10789	1.09701e-10
Wdr36	-0.741488	0.139924	1.2148e-06
Zfp697	-0.740378	0.231625	0.0057462
Actn4	-0.740366	0.0965581	4.3809e-13
Sema4b	-0.74005	0.148172	5.44069e-06
Dcaf13	-0.738272	0.161401	3.69705e-05
Dnajc21	-0.737791	0.15412	1.44209e-05
4921524J17Rik	-0.735272	0.257086	0.0149118
Wsb2	-0.734819	0.131184	2.49387e-07
Mmadhc	-0.734722	0.141048	1.9185e-06
E2f4	-0.73439	0.149665	8.27051e-06
Cln5	-0.734146	0.120555	1.64141e-08
Atl2	-0.733901	0.121376	2.10702e-08
Lyar	-0.733599	0.192569	0.000765974
Zcchc10	-0.733338	0.282308	0.0292241
Nle1	-0.733075	0.243265	0.00978628
Aftph	-0.732402	0.0978537	1.67123e-12
Arhgap17	-0.732242	0.152339	1.31549e-05
Diexf	-0.732046	0.213466	0.00279107
Eif5b	-0.731949	0.223386	0.00452633
Ruvbl1	-0.731391	0.22924	0.00584321
Ticam1	-0.731284	0.170302	0.000120696
Usb1	-0.730453	0.196336	0.00105706
BC005537	-0.730224	0.0996282	5.04813e-12
Cacul1	-0.730188	0.117389	7.55036e-09
Usp15	-0.729928	0.121433	2.5821e-08
Zwint	-0.729639	0.124959	6.82676e-08
Hnrnpf	-0.729368	0.15301	1.57375e-05
Sf3b4	-0.729166	0.210158	0.00245846
Tirap	-0.729095	0.236795	0.0080937
Chuk	-0.72906	0.0856146	5.57421e-16
Prmt3	-0.727858	0.194708	0.00099352
Wee1	-0.727469	0.286011	0.0333252
Tnpo1	-0.727428	0.121216	2.72208e-08
Ccdc50	-0.727088	0.133009	5.099e-07
Eif3j1	-0.72702	0.149407	1.00491e-05
1810055G02Rik	-0.726702	0.232167	0.00700063
Ctu2	-0.725341	0.200794	0.00153003
Lgmn	-0.725237	0.110506	8.94512e-10
Ypel2	-0.724549	0.20614	0.002122
Mapkapk2	-0.724508	0.149369	1.07545e-05
Pum2	-0.723966	0.108001	3.63092e-10
1810032O08Rik	-0.723941	0.20077	0.00156152
Ssh1	-0.723795	0.132736	5.48364e-07
Angptl4	-0.723668	0.209138	0.00252936
Peak1	-0.723641	0.170585	0.000148558
Gpd2	-0.723563	0.191889	0.000881736
Lipa	-0.722708	0.128209	2.06796e-07
Hgs	-0.722502	0.113164	2.74473e-09
Slc10a3	-0.72188	0.285095	0.0342235
Leo1	-0.721589	0.23044	0.00697424
Larp4	-0.72136	0.142433	3.88309e-06
Fbxo38	-0.720848	0.13858	1.98533e-06
Golt1b	-0.720032	0.163231	7.43121e-05
Larp7	-0.719701	0.213399	0.00334746
Slc35e3	-0.71932	0.148573	1.12423e-05
Ccnt1	-0.719311	0.148073	1.04222e-05
Psmd7	-0.717215	0.108231	5.94256e-10
Baiap2l1	-0.717008	0.160196	5.64283e-05
Ppp1cb	-0.716992	0.142301	4.41898e-06
Rhog	-0.716986	0.178044	0.000344751
1110038B12Rik	-0.716935	0.195726	0.00129095
Fam168b	-0.716596	0.136867	1.68065e-06
Pabpc4	-0.716472	0.137586	1.93095e-06
Hivep2	-0.71643	0.207109	0.00253779
Chchd4	-0.715342	0.128794	3.2132e-07
Ralgapb	-0.715307	0.116686	1.29323e-08
Tmem123	-0.715108	0.173632	0.000241381
Rnf146	-0.714837	0.154259	2.8527e-05
Rad23b	-0.71431	0.115074	8.13981e-09
Tatdn2	-0.714196	0.123207	8.61207e-08
Mrps6	-0.71411	0.132798	8.10707e-07
Wapal	-0.714016	0.152274	2.2365e-05
Phldb2	-0.713824	0.17924	0.000407282
Hnrnpdl	-0.712748	0.158761	5.3243e-05
Spty2d1	-0.712251	0.180714	0.000474532
Cttnbp2nl	-0.712245	0.192057	0.00110126
Pak1ip1	-0.711138	0.119731	3.85408e-08
Fhod3	-0.711018	0.168038	0.000155421
Brd4	-0.710637	0.115856	1.26809e-08
Kctd3	-0.709841	0.1565	4.37529e-05
A230046K03Rik	-0.709745	0.160474	7.07308e-05
Morc2a	-0.709688	0.182578	0.000578864
St14	-0.709189	0.170051	0.000196865
Nol12	-0.708601	0.202771	0.00226581
Usp47	-0.708389	0.10998	1.92991e-09
Degs1	-0.708114	0.136578	2.15832e-06
Plxna2	-0.707842	0.218924	0.00514643
Ahr	-0.706528	0.260288	0.0218135
Otud4	-0.705746	0.132272	1.00723e-06
Smc6	-0.705661	0.146348	1.23023e-05
Appl1	-0.705546	0.167529	0.000168091
Aldh1a7	-0.705472	0.252588	0.0178678
Pik3ca	-0.705221	0.113897	8.9273e-09
Mkrn2os	-0.705162	0.179707	0.000506616
Lzic	-0.704541	0.257508	0.0206912
Ppp1r12a	-0.704309	0.17796	0.000445872
Ppp1r13b	-0.703283	0.186496	0.000881606
Osbp	-0.70306	0.125754	2.63983e-07
Spsb2	-0.702982	0.151919	2.93404e-05
Stim2	-0.702877	0.174453	0.000342357
Dhx32	-0.702589	0.138199	3.52954e-06
Nhsl1	-0.702044	0.15229	3.17e-05
Map3k1	-0.701697	0.12881	5.64337e-07
Knop1	-0.701527	0.110137	3.00714e-09
Nedd1	-0.701497	0.176273	0.000410911
Prkar1a	-0.700761	0.100106	4.98706e-11
Erlin1	-0.700382	0.107558	1.2364e-09
Rab11fip5	-0.698987	0.153062	3.82136e-05
Rab6a	-0.698797	0.13568	2.5525e-06
Gpr39	-0.698625	0.28516	0.0415119
Cdc42ep2	-0.698444	0.258087	0.0222775
Sox4	-0.69839	0.215818	0.00510687
Exoc5	-0.696754	0.153524	4.32803e-05
Osbpl6	-0.695918	0.150095	2.82546e-05
Nsfl1c	-0.695786	0.133542	1.90698e-06
Tgoln1	-0.695202	0.126225	4.10335e-07
4930523C07Rik	-0.694486	0.28667	0.0442483
Ppp3ca	-0.694364	0.14003	6.46678e-06
Cpox	-0.694108	0.145146	1.47352e-05
Armc6	-0.694108	0.260586	0.0247905
Eif3d	-0.693865	0.108809	2.87625e-09
Smim13	-0.693714	0.222991	0.00738076
Nploc4	-0.693582	0.134185	2.3298e-06
Eif2b3	-0.693125	0.189373	0.00130405
Scaf8	-0.692728	0.123277	2.2713e-07
Ano6	-0.692525	0.123555	2.45048e-07
Arl13b	-0.691316	0.257845	0.0237586
Cldn1	-0.691218	0.242917	0.0155141
Otud6b	-0.690591	0.212033	0.0048069
Snhg3	-0.690488	0.217346	0.0060691
Ipmk	-0.690358	0.167163	0.00023142
Elk4	-0.68973	0.152888	4.84727e-05
Klf10	-0.689532	0.223059	0.00782835
Krr1	-0.689154	0.149948	3.36268e-05
Kazn	-0.68845	0.146371	2.09674e-05
Dhx15	-0.688286	0.110999	8.4767e-09
Piezo1	-0.687924	0.113783	2.11213e-08
Mcam	-0.687813	0.264266	0.0288768
D19Bwg1357e	-0.687688	0.138654	6.43559e-06
Rbm17	-0.687375	0.131985	1.92648e-06
Mdfic	-0.687128	0.250885	0.0205507
Zxdc	-0.687036	0.178763	0.000675868
Atg101	-0.686959	0.238284	0.0139994
Smcr8	-0.686927	0.13127	1.70258e-06
Caap1	-0.686784	0.258065	0.0249498
Asf1a	-0.686183	0.206097	0.00383251
Samd8	-0.686089	0.122608	2.56817e-07
Esco1	-0.685632	0.218679	0.00689962
Arap2	-0.684812	0.146466	2.37203e-05
AU019823	-0.68456	0.186578	0.00126481
Rcc2	-0.684255	0.134752	3.6379e-06
Igsf11	-0.683064	0.131014	1.87451e-06
C77080	-0.682767	0.142003	1.30812e-05
Rbm18	-0.68246	0.160576	0.000144052
Itga3	-0.682454	0.163087	0.000187024
Erbb2ip	-0.682269	0.117581	8.36579e-08
Rpf1	-0.682253	0.133266	2.9662e-06
Snrpd1	-0.682165	0.167387	0.000285791
Oxr1	-0.682076	0.145722	2.32223e-05
Zpr1	-0.681533	0.14723	2.91326e-05
Mgat4b	-0.681319	0.139223	8.80757e-06
Kbtbd7	-0.681311	0.20745	0.00441564
C2cd2l	-0.680526	0.123935	4.48362e-07
Fam102a	-0.680476	0.124045	4.61008e-07
Naa30	-0.680352	0.179305	0.000808844
Psmd12	-0.680293	0.105352	1.73901e-09
Tns3	-0.679624	0.118627	1.25289e-07
Ankrd50	-0.679089	0.17305	0.000506432
Tmem168	-0.679005	0.173347	0.000519238
Actr3	-0.67835	0.121928	3.05949e-07
Wasf2	-0.678346	0.13792	7.81179e-06
Rars	-0.678313	0.112259	2.15156e-08
Zfp180	-0.678053	0.160903	0.000166561
Pelo	-0.677806	0.140668	1.24734e-05
Slc25a46	-0.677292	0.122691	3.83798e-07
Slco2a1	-0.677224	0.202187	0.00360438
Ube2g1	-0.677184	0.118632	1.39528e-07
Plod2	-0.677091	0.170413	0.00042079
Tank	-0.676848	0.184676	0.00128209
Anp32b	-0.676834	0.170585	0.000429796
Dcaf12	-0.676645	0.147977	3.71808e-05
Aen	-0.676629	0.185804	0.00139113
Maea	-0.676385	0.132687	3.30969e-06
Herpud2	-0.675563	0.139156	1.05732e-05
Senp6	-0.675495	0.108077	6.30175e-09
Utp14a	-0.674792	0.225129	0.0102312
Ggps1	-0.674695	0.216383	0.00724563
Cdyl	-0.674593	0.267802	0.0352724
Pappa	-0.674415	0.250879	0.0233336
Fbxw11	-0.673697	0.135198	5.75763e-06
Fbxl14	-0.673627	0.158301	0.000141069
Dcun1d3	-0.672626	0.130214	2.36538e-06
Noc3l	-0.67246	0.187188	0.00163237
Psph	-0.672369	0.230486	0.0127381
Mapk1ip1l	-0.671409	0.151385	6.72521e-05
Arhgef28	-0.671166	0.124165	7.01348e-07
Smc3	-0.671155	0.152796	8.04146e-05
Wdr12	-0.671081	0.182115	0.00119689
Snx30	-0.67001	0.153995	9.56661e-05
Ier3ip1	-0.669037	0.154518	0.000103905
Pcbp3	-0.668229	0.118669	2.13346e-07
Dnajc2	-0.667265	0.125644	1.14422e-06
Asxl1	-0.667261	0.191838	0.00238692
Arf4	-0.666994	0.0934157	1.90907e-11
Gm12696	-0.666934	0.268543	0.0383571
Dr1	-0.666924	0.170591	0.000533349
Ranbp9	-0.666393	0.158267	0.000168641
Ptprj	-0.66618	0.139041	1.41598e-05
Arih1	-0.66606	0.126765	1.53068e-06
Acvr2a	-0.665936	0.180173	0.00115095
Elovl2	-0.665538	0.186199	0.00174277
H6pd	-0.665028	0.159912	0.000206613
Rac1	-0.664562	0.134669	7.21765e-06
Mfap3l	-0.664556	0.129105	2.58431e-06
Pmepa1	-0.664303	0.18959	0.00219751
Rhoc	-0.664045	0.100262	6.07989e-10
Nat2	-0.663878	0.194363	0.00291576
Utp3	-0.663369	0.145457	3.9224e-05
Ddx3y	-0.663288	0.144395	3.39959e-05
Gspt1	-0.663203	0.133178	5.84316e-06
Hn1l	-0.66317	0.184537	0.00162705
Csf1r	-0.662686	0.12623	1.56435e-06
Uck2	-0.662525	0.27519	0.0457745
Dtx2	-0.662137	0.193441	0.00284886
Gdap2	-0.661821	0.200153	0.00412397
Ube2j2	-0.661665	0.143073	2.9662e-05
U2af1	-0.661543	0.13718	1.22695e-05
Ppie	-0.661455	0.243804	0.021888
Them4	-0.661415	0.152624	0.000102546
Axin1	-0.661213	0.148305	6.09579e-05
Col18a1	-0.660589	0.138803	1.62994e-05
Chsy1	-0.660354	0.161105	0.00026074
Hcfc2	-0.658917	0.182376	0.00152711
Papd5	-0.658817	0.123797	1.08246e-06
Snx5	-0.658654	0.0983195	3.72858e-10
Map7d1	-0.65851	0.146572	5.24766e-05
Gsr	-0.65828	0.0903371	6.80409e-12
Dync1li2	-0.658186	0.118046	2.86826e-07
Zc3h15	-0.658044	0.132901	6.68648e-06
	-0.657467	0.1515	0.000100061
Iqgap1	-0.656657	0.107257	1.35399e-08
Atxn7l3b	-0.655708	0.117055	2.49324e-07
Lsg1	-0.655292	0.141503	2.8896e-05
1200014J11Rik	-0.65499	0.211267	0.00761761
Gas2	-0.654743	0.088203	2.58322e-12
Sec24b	-0.654664	0.126901	2.44969e-06
Tm9sf2	-0.654394	0.104231	5.32195e-09
Sept11	-0.654305	0.134605	1.0293e-05
Flna	-0.653412	0.150353	9.74697e-05
Ubqln1	-0.653156	0.112545	8.32437e-08
Dnajb1	-0.652913	0.156025	0.000187024
Rnh1	-0.65279	0.110459	4.55685e-08
B630005N14Rik	-0.652504	0.170467	0.000716057
Arih2	-0.652279	0.122164	9.88399e-07
Psmd1	-0.651031	0.144632	5.05811e-05
Pgs1	-0.650876	0.162959	0.000390841
Ddx19b	-0.65046	0.181457	0.00167802
Col12a1	-0.650455	0.248653	0.0279547
Dpy19l3	-0.650326	0.235748	0.0195279
Cdc42	-0.650254	0.0979561	5.50674e-10
Fiz1	-0.650253	0.160456	0.0003128
Ak6	-0.649056	0.168376	0.000650383
Cth	-0.648631	0.109356	4.03302e-08
Nr1d2	-0.648557	0.199708	0.00494521
Pafah1b2	-0.647832	0.119565	6.56246e-07
Slc51b	-0.647594	0.130711	6.59892e-06
Dnajb2	-0.647355	0.197934	0.00461008
Rab35	-0.646799	0.125789	2.6556e-06
Cryab	-0.646727	0.224538	0.0140934
Scg5	-0.644811	0.245825	0.027442
Pusl1	-0.644471	0.251539	0.0318851
Noc2l	-0.64445	0.123258	1.74066e-06
Cdc42ep4	-0.644419	0.193252	0.00377476
Ube2f	-0.644134	0.130941	7.78153e-06
Rnf139	-0.644134	0.125471	2.76944e-06
Abcc4	-0.644052	0.162959	0.000455098
Aimp2	-0.64344	0.171053	0.000910613
Scaf11	-0.643406	0.110956	8.52005e-08
Mtbp	-0.64254	0.238406	0.0229248
Plcl2	-0.641824	0.197246	0.00484984
Atg16l2	-0.641637	0.234103	0.020438
Crls1	-0.641433	0.170202	0.000888495
Mina	-0.640959	0.155803	0.000245912
Trim13	-0.640951	0.258126	0.0383822
Anxa5	-0.640893	0.1122	1.36842e-07
Lrrc59	-0.640676	0.106151	2.23688e-08
Osbpl5	-0.640214	0.119405	8.76606e-07
Gpbp1	-0.64017	0.124993	2.93599e-06
Fchsd1	-0.639999	0.243931	0.0274081
Larp4b	-0.639865	0.117016	5.05713e-07
Urgcp	-0.639731	0.1325	1.19563e-05
Ankrd11	-0.639682	0.151339	0.000158351
Irf2bpl	-0.639638	0.200789	0.00592451
Fam185a	-0.639545	0.2338	0.0207168
Plaa	-0.639518	0.119144	8.52444e-07
Ube3a	-0.639455	0.223116	0.0146557
Urb1	-0.639181	0.183474	0.0023464
Slc5a3	-0.639066	0.218899	0.0126627
Pcyt1a	-0.638784	0.127954	5.49498e-06
Myo1c	-0.638443	0.141059	4.56171e-05
Atf2	-0.638244	0.129335	7.21765e-06
Nup98	-0.63819	0.236522	0.0227382
Ppp1r8	-0.637038	0.207293	0.00823192
Ints12	-0.637002	0.233847	0.0213241
Perp	-0.635834	0.106354	3.08075e-08
Fnip2	-0.635744	0.154031	0.000233793
Zbtb34	-0.634987	0.226607	0.0174482
E430025E21Rik	-0.634959	0.122642	2.23779e-06
Tle4	-0.634924	0.234823	0.0224142
Htra1	-0.634453	0.153866	0.000236888
Nae1	-0.634331	0.173773	0.00134925
Tbc1d25	-0.634322	0.208789	0.00911676
Gtpbp6	-0.634056	0.179032	0.00194239
Cyth2	-0.633237	0.107148	4.55685e-08
Serbp1	-0.632378	0.0967547	1.0622e-09
Erf	-0.632253	0.160438	0.000475369
Hipk3	-0.631421	0.129753	1.00403e-05
Dnaja2	-0.631312	0.101983	8.99043e-09
Eps8l2	-0.631227	0.110212	1.26445e-07
Dbr1	-0.630858	0.229554	0.0200546
Ube2j1	-0.630718	0.137016	3.2582e-05
Taf3	-0.630169	0.210979	0.0105372
Pacsin2	-0.630165	0.133299	1.87574e-05
Set	-0.62915	0.102856	1.3962e-08
Rsl24d1	-0.628963	0.180579	0.00235133
Rps6ka3	-0.6289	0.13356	2.0489e-05
Ppig	-0.628784	0.160351	0.000511671
Rtkn	-0.628668	0.140301	5.52484e-05
Map2k4	-0.628457	0.15341	0.000263048
Nck2	-0.62831	0.196749	0.00578735
Kpna4	-0.627922	0.126102	5.85013e-06
5031439G07Rik	-0.627269	0.125155	5.02207e-06
Cdc42se2	-0.627138	0.172329	0.00140206
Rabgef1	-0.626678	0.157638	0.000417401
Zbtb42	-0.626158	0.264042	0.0495991
Uchl3	-0.626127	0.188411	0.00390468
Tmf1	-0.626096	0.19321	0.00504237
Nckap1	-0.624691	0.100159	6.83275e-09
Raf1	-0.624658	0.116542	8.83501e-07
Ears2	-0.624503	0.178338	0.00221211
Heatr3	-0.624405	0.157649	0.000440555
Pck2	-0.624298	0.153382	0.000291367
Fpgt	-0.623904	0.181663	0.00274751
Alkbh5	-0.623366	0.14622	0.000136558
Map4k5	-0.622809	0.191341	0.00483861
Lemd3	-0.622561	0.205195	0.00922801
Slc22a23	-0.622433	0.135064	3.19132e-05
Plagl1	-0.622085	0.253903	0.0415023
Rnf2	-0.621816	0.161452	0.000657946
Dhrs13	-0.621635	0.239075	0.0290467
Acnat2	-0.621561	0.133682	2.66235e-05
Tgfbi	-0.62137	0.240614	0.0303806
Sde2	-0.621292	0.1784	0.00235458
Sdc1	-0.621018	0.224485	0.0191489
Ybx3	-0.620395	0.114044	5.85117e-07
Utp15	-0.620384	0.171124	0.00146763
Rock1	-0.61984	0.171881	0.00156006
Rad17	-0.619718	0.176216	0.00210826
Pip5k1a	-0.617955	0.144613	0.000131282
Atg16l1	-0.617644	0.147	0.000174834
Zfp410	-0.617399	0.17747	0.00238211
Dnaaf5	-0.617379	0.187517	0.00430745
Med13l	-0.617233	0.158595	0.00056913
Rnf138	-0.617034	0.206539	0.0105188
Psmc6	-0.616716	0.10804	1.39528e-07
Ate1	-0.61632	0.152742	0.000334636
Shroom2	-0.61616	0.189831	0.00496357
Rraga	-0.615766	0.148762	0.000223169
Gpatch4	-0.612836	0.243273	0.0352657
Chmp4b	-0.61241	0.132827	3.16315e-05
4930453N24Rik	-0.612301	0.138487	7.11376e-05
Sec23ip	-0.612251	0.175868	0.00236216
Dtnb	-0.61203	0.152578	0.000365425
Dars	-0.611294	0.115168	1.16108e-06
Nck1	-0.610373	0.178916	0.00295457
Morf4l1	-0.610293	0.128982	1.84178e-05
Uba5	-0.609609	0.158443	0.000666495
Tmem82	-0.609517	0.122891	6.43559e-06
Tceb3	-0.609464	0.128869	1.86067e-05
Dcun1d5	-0.609131	0.141938	0.00012185
Tor1aip2	-0.608501	0.124861	9.70754e-06
Lats1	-0.607853	0.137164	6.82383e-05
Gbe1	-0.607399	0.224425	0.0222661
Rrp1b	-0.607391	0.223674	0.021754
Kdm3a	-0.606402	0.203738	0.0108423
Ypel5	-0.605328	0.142015	0.00013698
Erc2	-0.604899	0.159358	0.000805227
Cul4b	-0.604803	0.130654	2.91326e-05
Strap	-0.604426	0.10244	4.82312e-08
Hspd1	-0.60431	0.114549	1.37164e-06
Vcpip1	-0.603701	0.16661	0.00147507
Tbc1d1	-0.603524	0.109116	3.6321e-07
Mboat1	-0.603399	0.238768	0.0346337
Wdr26	-0.603172	0.0969422	7.47547e-09
Prpf38a	-0.602578	0.190861	0.00645901
Kcnk5	-0.602576	0.120088	4.89248e-06
Polr3e	-0.602346	0.151645	0.000422638
Cep120	-0.601902	0.161976	0.00107202
Ikzf5	-0.601738	0.202251	0.0108716
Ttc19	-0.601076	0.165829	0.00146959
Prkca	-0.600738	0.170889	0.00211846
Spata6	-0.600661	0.158248	0.000805439
Rwdd1	-0.60044	0.202366	0.0111078
Ncbp1	-0.600381	0.144483	0.000209344
Tec	-0.600212	0.154182	0.000567388
Vps4a	-0.599875	0.113019	1.16108e-06
Phf23	-0.59931	0.141581	0.000154308
Rest	-0.599101	0.138403	0.000104358
Taok1	-0.598491	0.142857	0.000183625
Hprt	-0.598048	0.105912	1.96233e-07
Trim28	-0.597754	0.136297	8.2621e-05
Chd2	-0.596518	0.178697	0.00373431
Elovl7	-0.596363	0.113292	1.45404e-06
Prr5	-0.596247	0.169841	0.00214794
Bsdc1	-0.596154	0.127325	2.30811e-05
Foxj3	-0.596152	0.143654	0.000214055
Abhd17c	-0.595279	0.122625	1.05751e-05
Cyp51	-0.594886	0.149715	0.000420551
F11r	-0.594327	0.0993475	3.02535e-08
Cdc27	-0.594287	0.17481	0.0030679
Rassf8	-0.594032	0.201528	0.0117115
Myo5b	-0.593891	0.123005	1.19563e-05
Lsm1	-0.593696	0.203772	0.0128756
Stra6l	-0.593393	0.231308	0.0316668
Myef2	-0.592816	0.242675	0.0421791
Gale	-0.592744	0.231644	0.0321222
Rab18	-0.592528	0.104278	1.60992e-07
Hnrnpa0	-0.592454	0.148677	0.000404151
Pdpk1	-0.591909	0.152535	0.000593182
Tbc1d20	-0.591711	0.103366	1.28337e-07
Noc4l	-0.591455	0.17172	0.00266323
Tollip	-0.590924	0.123585	1.4749e-05
Cul3	-0.590921	0.106575	3.37806e-07
Slc44a1	-0.59076	0.161354	0.00129859
Ubl4a	-0.590643	0.146698	0.000345742
Serpinb1a	-0.590468	0.216736	0.021319
Otulin	-0.589866	0.184609	0.00576594
Eps15	-0.5898	0.130352	4.58942e-05
Sbds	-0.589788	0.125264	2.05185e-05
Lins	-0.589781	0.203823	0.0135955
Zmat3	-0.589697	0.216623	0.0214171
Atg12	-0.589508	0.117792	5.18416e-06
Rif1	-0.588665	0.226993	0.0295538
Sgk3	-0.588566	0.180453	0.00473863
Btbd9	-0.588284	0.139261	0.000159949
Tgfbr1	-0.588238	0.192062	0.00848873
Smyd5	-0.588189	0.184629	0.00592246
Etv3	-0.588187	0.183059	0.00546532
Ilf3	-0.588109	0.152007	0.000618282
Pom121	-0.588095	0.161497	0.0013912
Smarcad1	-0.58805	0.179184	0.0044496
Amn1	-0.587606	0.220342	0.0245956
Hnrnpu	-0.587598	0.11857	6.55859e-06
Ubp1	-0.587578	0.104279	2.09237e-07
Ankrd28	-0.587427	0.161676	0.00142892
Ubtd1	-0.587093	0.206151	0.0154198
Defb1	-0.586994	0.133907	8.33771e-05
Ryk	-0.586786	0.125262	2.28333e-05
Acat3	-0.58661	0.238659	0.0406976
Atic	-0.586571	0.181069	0.00505484
Nqo1	-0.586495	0.162603	0.00155691
Prep	-0.58538	0.149652	0.000529468
Pptc7	-0.58525	0.116409	4.67014e-06
Tnfrsf21	-0.584811	0.108292	7.20706e-07
Uso1	-0.584394	0.105431	3.40951e-07
2010111I01Rik	-0.583325	0.139117	0.000181121
Tomm70a	-0.583239	0.123574	1.94642e-05
Cfl2	-0.58318	0.107091	5.69162e-07
Zbtb38	-0.582217	0.168701	0.00260565
Plekhg3	-0.581968	0.128782	4.69317e-05
Rnmtl1	-0.581103	0.215635	0.0229409
Cct8	-0.580934	0.10459	3.21192e-07
Fkbp5	-0.580684	0.172072	0.00332588
Trim24	-0.580645	0.147243	0.000470571
Wipf2	-0.580381	0.149791	0.000606447
Adrm1	-0.58014	0.114767	4.07652e-06
Zmynd19	-0.579602	0.237085	0.0420008
Rab22a	-0.57942	0.110644	1.67176e-06
Pvrl3	-0.579361	0.110003	1.43403e-06
Rnps1	-0.578808	0.168629	0.00276504
Ralgps2	-0.578641	0.15742	0.00123433
Tmem106b	-0.578323	0.110695	1.77519e-06
Gosr2	-0.578079	0.138123	0.000186664
Traf3ip2	-0.577961	0.215639	0.0237978
Tmtc3	-0.577902	0.221278	0.0282244
Copb1	-0.577793	0.115236	4.97479e-06
Lrrc16a	-0.57779	0.148494	0.000570567
Eml2	-0.577686	0.155694	0.00109345
Smndc1	-0.577594	0.172503	0.00361666
Gxylt1	-0.57729	0.188302	0.00841012
Wbp4	-0.576891	0.147422	0.000526209
Abi1	-0.576721	0.132599	9.61402e-05
Farsb	-0.576495	0.0998222	9.69837e-08
Zc3h10	-0.576324	0.192956	0.0105372
Tiprl	-0.575683	0.131548	8.60137e-05
Iws1	-0.575604	0.162165	0.00189082
Rasal2	-0.575441	0.164182	0.00218997
Tmem55b	-0.575265	0.129041	6.10289e-05
Gatad2a	-0.574981	0.126932	4.4898e-05
Ube2d3	-0.574718	0.123354	2.55262e-05
Uba2	-0.574676	0.132218	9.72649e-05
Hook1	-0.574427	0.159655	0.00160345
Mbtps2	-0.573298	0.193857	0.0114146
Tmem144	-0.573046	0.173351	0.00413453
Lasp1	-0.572995	0.175204	0.00461066
Atad1	-0.572892	0.123335	2.71634e-05
Rap2c	-0.572266	0.149479	0.0007144
Susd6	-0.57215	0.100521	1.52397e-07
Igsf3	-0.571579	0.198748	0.0142696
Fam135a	-0.571191	0.181743	0.00675141
Pofut2	-0.570311	0.132092	0.000109388
Hgsnat	-0.570246	0.179152	0.00596829
Dhx33	-0.569638	0.149031	0.000730566
Hip1r	-0.569531	0.138165	0.000237934
Nfx1	-0.568996	0.131402	0.000103819
Mrps30	-0.568926	0.131956	0.000112053
Pdcd10	-0.568918	0.168527	0.0033147
Gtf2f1	-0.568582	0.133896	0.000146098
Psme3	-0.568058	0.138473	0.000257274
N4bp3	-0.567671	0.217407	0.0282606
Lrrc47	-0.567584	0.135973	0.000194013
Dhx40	-0.567508	0.109197	2.0283e-06
Pik3r1	-0.567272	0.156786	0.0015028
Ccdc47	-0.567229	0.118381	1.41448e-05
Agap1	-0.56715	0.117571	1.21875e-05
Actr2	-0.566938	0.104859	6.97553e-07
Tada1	-0.56684	0.165031	0.00274486
Ppp3r1	-0.566577	0.149761	0.000843367
Mkl2	-0.566543	0.142997	0.000438679
Git1	-0.566365	0.11372	5.8341e-06
Stard5	-0.565893	0.125994	5.27772e-05
Shc1	-0.565643	0.119776	1.921e-05
Aggf1	-0.565262	0.137527	0.000249445
Klhl2	-0.565092	0.176338	0.00560693
Srfbp1	-0.564955	0.21858	0.0302157
Rb1cc1	-0.564914	0.138116	0.000269911
Csnk2a2	-0.564865	0.136178	0.000215679
Car2	-0.564785	0.155747	0.00146364
Ctnna1	-0.564683	0.0928753	1.73754e-08
Evi5	-0.563421	0.124761	4.75588e-05
Npepps	-0.563088	0.107407	1.62482e-06
Cltc	-0.563019	0.106674	1.35746e-06
Wdr59	-0.562671	0.198517	0.0159991
Ssb	-0.562039	0.128127	8.23566e-05
Slc16a4	-0.561915	0.107955	1.95187e-06
Trim8	-0.561559	0.128897	9.33868e-05
Taf9	-0.561516	0.198688	0.0163473
Fam179b	-0.560576	0.192478	0.012916
Elp5	-0.560257	0.152979	0.00129369
Abcf2	-0.55976	0.130694	0.000126077
Cops2	-0.559323	0.113263	7.11455e-06
Nfat5	-0.559308	0.166979	0.00360438
Dstn	-0.558905	0.0993691	2.21032e-07
Tmx1	-0.558873	0.140722	0.000423388
Rae1	-0.558871	0.146834	0.000775481
Cct6a	-0.557995	0.125993	6.89957e-05
Ppp2r3c	-0.557411	0.216951	0.0313687
Tbk1	-0.557323	0.145295	0.000694981
Ccdc25	-0.557097	0.165411	0.00339772
Ext1	-0.55704	0.127083	8.34675e-05
Creb3	-0.556738	0.118785	2.25701e-05
Med7	-0.556679	0.144372	0.000648763
Ehd1	-0.556534	0.124556	5.84111e-05
Socs6	-0.556427	0.172292	0.0052054
Mcmbp	-0.556302	0.131069	0.000147346
Dhx36	-0.555576	0.161494	0.00269955
Yipf4	-0.555186	0.159208	0.00232087
Ccdc85b	-0.555101	0.220774	0.035639
E2f5	-0.555098	0.12814	0.000103172
Zfp568	-0.554152	0.192146	0.013961
Kctd10	-0.554143	0.184447	0.0100381
Arcn1	-0.553398	0.107922	2.854e-06
Nt5c3	-0.553267	0.139479	0.000431336
Tmem65	-0.553008	0.153517	0.00157989
Lrrc41	-0.552908	0.151143	0.00131306
P4ha2	-0.552748	0.155532	0.00186459
Cinp	-0.552471	0.186336	0.0111633
Spred1	-0.552403	0.172392	0.00561033
Pdlim5	-0.552181	0.126294	8.7463e-05
Med21	-0.551602	0.136816	0.00033902
Rbm45	-0.551245	0.17938	0.00823192
Ctnnb1	-0.551056	0.0996086	3.61049e-07
Timm10	-0.550852	0.180704	0.00884861
Ube2d2a	-0.550723	0.119539	3.20911e-05
Orc2	-0.550402	0.170201	0.00513769
Tab2	-0.550349	0.128295	0.000122793
Cwc25	-0.550078	0.191789	0.0145705
Api5	-0.549776	0.108932	4.24709e-06
[truncated: 3,539 more rows]

## Sheet: 3.DEGs WT IRI vs CCN2 KO IRI
Supplementary Table 2.3. DEGs between WT IRI and CCN2 KO IRI
§ Positive Log2 fold change values represent lower expression in CCN2 KO IRI; Negative Log2 fold change values represent higher expression in CCN2 KO IRI
& false discovery rate adjusted p-values
Gene	log2 FC §	lfcSE	p-value &
Rap2b	2.10613	0.237582	5.03285e-15
Frat2	1.90214	0.296698	2.06382e-08
Ier2	1.78013	0.208945	3.50583e-14
Cxcl1	1.7177	0.305713	1.13205e-06
Cebpb	1.68614	0.215399	4.34254e-12
Cxcl10	1.66711	0.199924	1.23353e-13
Kif23	1.65981	0.237322	7.31633e-10
Erdr1	1.56527	0.253685	7.79484e-08
Csrnp1	1.50507	0.227138	5.95272e-09
Vgf	1.48571	0.312971	4.51745e-05
Maff	1.48374	0.307316	3.25929e-05
Junb	1.48166	0.18579	1.66913e-12
Btg1	1.47818	0.190119	5.50565e-12
Pde10a	1.44926	0.268127	2.91974e-06
Ppp1r15a	1.42696	0.279304	1.04803e-05
Gm14286	1.39807	0.266973	6.13437e-06
Btg2	1.37621	0.209738	8.42789e-09
Jund	1.36231	0.18207	3.68965e-11
Smcp	1.35521	0.289904	6.01487e-05
Egr1	1.34778	0.266812	1.30629e-05
F3	1.34253	0.287336	6.07434e-05
Gdf15	1.32593	0.311506	0.000281227
Tgif1	1.32113	0.281759	5.68362e-05
Dusp5	1.31245	0.300607	0.00018825
Hbegf	1.29116	0.261918	2.13888e-05
Ifrd1	1.25528	0.294713	0.000279127
Plk3	1.25452	0.284267	0.000158369
Relb	1.25325	0.167939	4.1293e-11
Gm17501	1.24708	0.302295	0.00044325
Gadd45a	1.24573	0.301229	0.000428848
Epha2	1.24501	0.289914	0.000246122
Sprr2g	1.24014	0.308388	0.000627416
Rcan1	1.23743	0.179326	1.23841e-09
Serpine1	1.22942	0.265255	7.06686e-05
Cxcl2	1.21428	0.313911	0.00102577
Pnrc1	1.20809	0.187558	1.7308e-08
Gt(ROSA)26Sor	1.20661	0.20591	3.6655e-07
Gm15895	1.20277	0.19185	4.58018e-08
Fos	1.20117	0.222649	3.05328e-06
Tmem252	1.19822	0.246338	2.82281e-05
Zfp945	1.19347	0.154773	8.62219e-12
Gm13567	1.19256	0.311883	0.00117459
Chka	1.19162	0.198921	1.91709e-07
Gm13594	1.19067	0.291321	0.000502484
Gm6807	1.18978	0.301132	0.000788251
Vmp1	1.17924	0.154442	1.47777e-11
Arid5a	1.17795	0.229935	9.97799e-06
Crem	1.16896	0.187364	5.30859e-08
Adamts1	1.16125	0.242607	3.86331e-05
Fosl1	1.14208	0.313651	0.00209311
Cyp2j9	1.13976	0.183934	6.7676e-08
1700016C15Rik	1.12949	0.149729	2.50288e-11
Rasd1	1.12725	0.216401	6.96357e-06
Rpl28-ps1	1.12137	0.308735	0.00214909
Pvr	1.11957	0.277742	0.000607607
Mir17hg	1.11851	0.242345	7.59141e-05
Zswim4	1.11711	0.201422	1.57916e-06
Cxcr4	1.11353	0.214566	7.54079e-06
Dusp14	1.11001	0.208755	4.28783e-06
Atf3	1.10985	0.313536	0.00285305
Cebpd	1.10983	0.225064	2.13066e-05
Ciart	1.10375	0.154999	3.51909e-10
Coq10b	1.10289	0.146519	2.72182e-11
Akirin2	1.09828	0.173169	3.03546e-08
4930412M03Rik	1.09074	0.31388	0.003457
Ddit3	1.08574	0.299533	0.00219994
Wnt10a	1.08551	0.279011	0.000955612
Dusp8	1.08535	0.292926	0.00171609
Sat1	1.08351	0.160859	3.19707e-09
Ppm1j	1.08144	0.1628	5.46495e-09
Il20rb	1.08074	0.294669	0.0019235
Gm22513	1.07813	0.311545	0.00360415
Ndufb4	1.07397	0.174136	7.86157e-08
Fam83f	1.07239	0.275132	0.000934563
Nipal1	1.07054	0.301199	0.00273154
Nr1d1	1.06559	0.214925	1.90976e-05
Siah2	1.06217	0.167935	3.36299e-08
Rpl10-ps3	1.05992	0.292784	0.00222678
Il15	1.05906	0.182147	4.59683e-07
Mafk	1.05504	0.209122	1.3414e-05
Car3	1.05241	0.237696	0.000150329
Gm11974	1.04145	0.237428	0.000174642
Atf4	1.03669	0.251017	0.000437256
Gm527	1.03084	0.272557	0.00134896
Slc20a1	1.02901	0.26677	0.00105774
Aqp2	1.02777	0.185164	1.5518e-06
Cyp2d12	1.026	0.147725	1.01219e-09
Eps8l3	1.02485	0.203445	1.38323e-05
Krt23	1.02259	0.293337	0.00335046
Rrad	1.02178	0.205346	1.78139e-05
	1.02135	0.313028	0.0062765
Stx11	1.0199	0.294847	0.00361478
Sertad1	1.01746	0.228231	0.000134147
Cldn4	1.01632	0.290147	0.00318049
Chrnb1	1.01385	0.218281	6.81705e-05
Cyr61	1.01249	0.296773	0.00415169
Mphosph6	1.01104	0.16486	9.37862e-08
Yrdc	1.00888	0.153223	7.50072e-09
Slc4a11	1.0081	0.21003	3.66737e-05
Klf6	1.00596	0.285889	0.00304172
Phlda1	1.00472	0.202623	1.908e-05
Gm9843	1.00336	0.297819	0.00469645
Rhbdf2	0.999931	0.156803	2.50626e-08
Rnd3	0.999923	0.216716	7.62356e-05
Scand1	0.999622	0.174735	7.1797e-07
Bbc3	0.998502	0.310156	0.00708861
Trib1	0.998468	0.193671	8.72227e-06
Calca	0.989894	0.301716	0.00596253
3300005D01Rik	0.984429	0.307412	0.00741223
Pvt1	0.983302	0.221577	0.000144681
Bach1	0.980082	0.183688	3.98463e-06
Tcp11l2	0.978734	0.19022	9.09159e-06
Dusp1	0.977951	0.28912	0.00451274
Ypel3	0.975809	0.178237	2.16335e-06
Fosb	0.974154	0.312833	0.00941712
Slco4a1	0.973591	0.209688	6.83371e-05
Epb4.1l4aos	0.971765	0.228051	0.000277121
Apoh	0.970847	0.261668	0.00168544
Tsc22d1	0.966531	0.178734	2.9029e-06
Hsf2bp	0.963193	0.193474	1.76557e-05
Irx3	0.95823	0.284315	0.00468169
Jmjd1c	0.956969	0.207142	7.48386e-05
Pet100	0.956198	0.2059	6.81705e-05
H2-K2	0.951668	0.222402	0.000260604
Zfp36	0.948215	0.168777	1.13205e-06
Trim46	0.94638	0.234685	0.000605642
Gadd45b	0.944729	0.215043	0.000170216
Aqp9	0.943965	0.312213	0.0118773
Zfand5	0.942325	0.163658	6.08072e-07
Sphk1	0.941444	0.274117	0.00388827
Paxbp1	0.941406	0.180474	6.75502e-06
Mkrn2os	0.940558	0.160067	3.38722e-07
Chchd2	0.939334	0.135794	1.1498e-09
Akr1b8	0.936296	0.222648	0.000339849
Abl2	0.93576	0.15456	1.4469e-07
Napb	0.930914	0.201617	7.54591e-05
Tnfrsf12a	0.929529	0.23845	0.00093334
Ndufa1	0.929442	0.169721	2.15326e-06
Pmaip1	0.928857	0.280721	0.00554756
Rps28	0.926757	0.17269	3.449e-06
Xbp1	0.92595	0.175776	5.43134e-06
Cep85	0.925715	0.195978	4.96667e-05
Manf	0.922982	0.130332	4.45242e-10
Fhdc1	0.922853	0.230583	0.000667926
Ubc	0.92064	0.258296	0.00265537
Cpe	0.916476	0.149324	9.25434e-08
Pxdc1	0.915559	0.243484	0.00144145
Mir22hg	0.915551	0.160392	7.53863e-07
Hypk	0.907101	0.235066	0.00105441
Tc2n	0.904081	0.193172	5.88961e-05
Myc	0.897742	0.306255	0.014973
Plaur	0.894923	0.307927	0.0159579
Spry2	0.893662	0.157285	8.58223e-07
Eif4ebp1	0.889415	0.17907	1.85454e-05
Tomm7	0.889197	0.171451	7.59541e-06
Ccnl1	0.889015	0.169079	5.6271e-06
Gm12396	0.888379	0.31204	0.0184111
Nfkbiz	0.886898	0.199386	0.000139442
Tm4sf4	0.886755	0.278678	0.00782341
Slc38a2	0.886701	0.244688	0.00220444
	0.885261	0.279152	0.00805921
Jun	0.88386	0.193693	9.15424e-05
Snord17	0.882098	0.30579	0.016861
Syne3	0.882092	0.255426	0.00366699
Ethe1	0.882082	0.134598	8.79154e-09
Ppan	0.879342	0.181002	2.88723e-05
Hilpda	0.879033	0.258564	0.00429954
Gm20518	0.876726	0.202655	0.000218757
Map3k6	0.874519	0.188792	7.13748e-05
Ndufc1	0.874363	0.130778	4.37154e-09
BC005561	0.874076	0.260261	0.00483054
Gstm5	0.869274	0.143003	1.26329e-07
Elmsan1	0.868314	0.161524	3.31737e-06
Shb	0.866448	0.166976	7.5447e-06
Chac1	0.8662	0.307529	0.0197984
Ndufa3	0.866138	0.194694	0.000139329
Spink1	0.864318	0.163378	4.92072e-06
C030013C21Rik	0.864219	0.276205	0.00904987
Guca2b	0.862921	0.150576	6.86531e-07
Lonrf1	0.862233	0.165061	6.5255e-06
Rps13-ps2	0.861556	0.310449	0.0218669
Grem2	0.861137	0.239774	0.00243072
Cox7a2	0.860921	0.12694	2.4307e-09
2810474O19Rik	0.860606	0.260437	0.00560822
Rpl39	0.859867	0.204909	0.000350758
4930539E08Rik	0.859297	0.257847	0.00519222
Mbip	0.857921	0.167667	1.01801e-05
Fosl2	0.856982	0.182829	5.71722e-05
Tes	0.856542	0.191768	0.000131023
Gm561	0.855603	0.199077	0.000242577
Acot5	0.855041	0.312794	0.0241442
Slc7a5	0.854464	0.238711	0.00252525
Ndufa2	0.85385	0.15108	9.84881e-07
Ggct	0.853172	0.154027	1.62359e-06
Ttr	0.852312	0.195002	0.00018481
Trp53inp1	0.852138	0.190106	0.000123492
Dnajb9	0.850859	0.155218	2.10235e-06
Pcbd2	0.848875	0.171799	2.04111e-05
Ugcg	0.848166	0.161823	6.01861e-06
Rpl10a-ps1	0.847096	0.256801	0.00570269
Npc1	0.845668	0.174096	2.89244e-05
Lpin2	0.844716	0.195807	0.000228657
Chkb	0.843104	0.173434	2.8537e-05
Gas2l3	0.842317	0.232916	0.00225285
Hspe1-ps6	0.841011	0.311585	0.0261612
4833422C13Rik	0.839473	0.240048	0.00323582
Atpif1	0.839386	0.136615	9.02411e-08
G0s2	0.836601	0.286041	0.0152118
Rpl22l1	0.836082	0.171234	2.60366e-05
Gm17251	0.833971	0.204527	0.000519441
Tgm1	0.833835	0.251583	0.0054668
Tmem41b	0.831737	0.12896	1.65546e-08
Rad52	0.831222	0.161634	9.19783e-06
Snora73b	0.829974	0.309756	0.0274054
Ly96	0.829792	0.183614	0.000108185
Slc6a15	0.829692	0.179735	7.57264e-05
F8a	0.828895	0.150309	1.81231e-06
Gm15920	0.826637	0.139325	2.56861e-07
	0.826272	0.167348	2.07552e-05
Gm12966	0.824898	0.305692	0.0261844
Lmbr1l	0.824786	0.19711	0.00036361
Ugt2b38	0.821553	0.110265	4.35653e-11
Tbce	0.820387	0.173639	4.94735e-05
2410006H16Rik	0.819318	0.199948	0.000486134
Gm11827	0.816701	0.291318	0.0204168
Rela	0.816102	0.147308	1.62098e-06
Zbtb21	0.816002	0.204015	0.000672974
Hspe1	0.815135	0.132853	9.28805e-08
Bach2	0.814281	0.162718	1.58111e-05
Ell	0.813403	0.182728	0.000137826
n-R5-8s1	0.81289	0.313803	0.0337675
Ddit4l	0.812716	0.160246	1.20747e-05
Gm12338	0.811978	0.285174	0.0184053
Rpl37rt	0.810685	0.247217	0.00599216
Arc	0.810437	0.249053	0.00644463
Ccdc71l	0.810316	0.159065	1.12458e-05
Gm14057	0.810023	0.307784	0.0307639
Snhg5	0.809822	0.216121	0.00149254
Gnpnat1	0.809644	0.106729	2.06437e-11
Olfr78	0.80882	0.299091	0.0258738
Rps27l	0.80717	0.140639	6.67871e-07
Gas5	0.80527	0.160545	1.50452e-05
2010107E04Rik	0.805005	0.146414	1.95422e-06
Lcn2	0.804701	0.230405	0.00328027
Bri3	0.80456	0.147491	2.36547e-06
Anxa13	0.802513	0.206922	0.000988338
	0.799123	0.149941	4.10496e-06
Gm15638	0.798897	0.248416	0.00714907
Tmem238	0.798318	0.16539	3.25929e-05
Rps29	0.797875	0.217961	0.00196853
1810013L24Rik	0.79771	0.130901	1.17521e-07
Cdcp1	0.797511	0.173839	8.35362e-05
Tusc1	0.797075	0.204288	0.000927894
Ercc1	0.796817	0.160897	1.95773e-05
Gm10275	0.796366	0.30258	0.030761
Fancf	0.7961	0.28622	0.0215642
Gm14303	0.79565	0.28078	0.0189955
Krt19	0.793994	0.302261	0.0311198
Rnd1	0.7926	0.295989	0.027501
Snora28	0.791321	0.305543	0.0338025
Gm12184	0.79047	0.307415	0.0353169
Klf11	0.790202	0.156509	1.3175e-05
Gch1	0.788277	0.231033	0.00415086
Ier3	0.786972	0.154531	1.13139e-05
Sertad4	0.786469	0.234346	0.0048541
	0.786465	0.166958	5.19892e-05
Pfkfb3	0.784348	0.162462	3.25929e-05
Mien1	0.783742	0.143504	2.2978e-06
Klf5	0.783704	0.312575	0.0406286
Ovgp1	0.783401	0.294112	0.0284072
Ccdc122	0.782868	0.267342	0.0150745
Bcl10	0.782825	0.125369	5.18317e-08
Ptpn2	0.781549	0.177854	0.000169541
Atp5k	0.780466	0.223851	0.0033497
Timd2	0.779866	0.165772	5.30797e-05
Ptp4a1	0.77949	0.198562	0.000860754
Uqcc2	0.779457	0.163882	4.36261e-05
Ndufa5	0.777908	0.143345	2.69152e-06
Cox6c	0.77757	0.129018	1.62689e-07
Tmem120b	0.776204	0.138017	1.11424e-06
Mdm2	0.775685	0.138334	1.17854e-06
Defb29	0.775441	0.231022	0.00484682
Tuba1c	0.774918	0.153444	1.31205e-05
Rab26os	0.774785	0.311812	0.0426465
Gm4149	0.773796	0.265524	0.0156151
Gm17276	0.773683	0.3101	0.0416552
Slirp	0.773461	0.143745	3.28064e-06
Iqcb1	0.773332	0.217473	0.00272109
Ces2b	0.772678	0.233719	0.00558998
Cep85l	0.7713	0.300825	0.0359094
Igfbp1	0.77063	0.309165	0.0418971
Gm21967	0.770137	0.156713	2.28135e-05
Rpl17	0.767573	0.112894	2.231e-09
Snora31	0.766549	0.300897	0.0372982
Uqcrq	0.766456	0.126928	1.54788e-07
Camk2n2	0.765808	0.193448	0.000768486
Cox7c	0.765712	0.151559	1.30375e-05
Cflar	0.76555	0.13063	3.6655e-07
Phpt1	0.7648	0.295311	0.0338025
Ndufa13	0.763634	0.142815	3.77699e-06
Rnf39	0.761746	0.304331	0.0409941
Rps16-ps2	0.761613	0.190841	0.000689264
Hectd2	0.761415	0.229586	0.00543133
Toporsos	0.761385	0.269083	0.0191777
Prr5l	0.76049	0.210529	0.00227908
Zfp948	0.760407	0.221704	0.00394155
Pdlim7	0.760009	0.182787	0.00039739
5033430I15Rik	0.75999	0.298038	0.0370779
Mfsd10	0.759406	0.135646	1.23014e-06
Gprc5a	0.757577	0.305937	0.0434524
Rchy1	0.757027	0.109918	1.33499e-09
Atp6v1f	0.75687	0.117106	1.53119e-08
Gm25911	0.756812	0.313569	0.0499012
Esr1	0.756622	0.172672	0.00017689
Prr15	0.755984	0.159499	4.66972e-05
Cmc4	0.755855	0.205539	0.00186681
	0.755364	0.205843	0.00191086
Shfm1	0.754465	0.148929	1.23294e-05
Bpifc	0.753044	0.298543	0.0393532
Impact	0.750615	0.133068	1.03442e-06
Smim4	0.750603	0.18001	0.000381824
Hebp2	0.750556	0.271266	0.0222684
S100a10	0.749847	0.138404	2.8009e-06
Gm10036	0.749745	0.271188	0.022398
Btbd10	0.748678	0.169481	0.000155982
4931440P22Rik	0.748446	0.309668	0.0495358
Gm15501	0.748353	0.299845	0.0415969
Atp5j2	0.748289	0.12951	5.53452e-07
Rpl3l	0.747032	0.246148	0.0115663
Hmox1	0.746854	0.296868	0.0399663
Tmem251	0.746724	0.155227	3.50639e-05
Rab10os	0.74648	0.154499	3.2173e-05
Srxn1	0.745574	0.251033	0.013654
Rassf1	0.744647	0.12432	1.91709e-07
Mt2	0.742893	0.253342	0.0149443
Minos1	0.74234	0.112909	7.81721e-09
Ly6f	0.741167	0.302738	0.0463287
Nme1	0.741069	0.153031	3.08338e-05
2310039H08Rik	0.74033	0.146903	1.37114e-05
Ppp2r3d	0.738482	0.246935	0.01293
Chd2	0.737515	0.155358	4.51745e-05
Ankrd33b	0.735651	0.17298	0.000285035
Bcl3	0.735457	0.173036	0.000286756
Atg101	0.735445	0.182479	0.000608338
Cox6b1	0.73472	0.117057	4.4137e-08
Pkmyt1	0.73349	0.282281	0.0331608
Nfkbia	0.730182	0.110817	7.36013e-09
S100g	0.729711	0.147488	1.99403e-05
Acot13	0.728556	0.124736	3.99152e-07
Trio	0.728253	0.163194	0.000132869
Selk	0.727377	0.128682	9.84308e-07
Ost4	0.72699	0.138794	6.11315e-06
Gm15487	0.726695	0.298247	0.0475337
Grpel2	0.726693	0.155395	5.97379e-05
Stk40	0.726545	0.186002	0.000913401
Lpl	0.726097	0.134201	2.88684e-06
Serf1	0.72506	0.216754	0.0050146
Aprt	0.725048	0.135668	3.82218e-06
Mrpl54	0.724158	0.150686	3.57842e-05
Riok1	0.723598	0.208052	0.00343363
Rpl37a	0.723422	0.215846	0.00491691
Tmem176b	0.722801	0.0837253	1.57015e-14
Myeov2	0.722454	0.180487	0.000666918
Atp5e	0.721248	0.165108	0.000186689
Rell1	0.719754	0.17731	0.000550295
A730011C13Rik	0.718778	0.262333	0.0237847
Fam110c	0.718235	0.155496	7.49752e-05
Nt5dc3	0.717981	0.179942	0.000690352
Ccdc9	0.717084	0.168966	0.000294327
Tmem51	0.716464	0.134701	4.27169e-06
Cox6a1	0.716127	0.101369	4.81091e-10
Krt18	0.714962	0.214648	0.0052125
Car4	0.714859	0.14171	1.3418e-05
Usmg5	0.713477	0.190287	0.00148273
Rpl27	0.713196	0.171733	0.00040415
Gmeb2	0.712878	0.123778	6.08072e-07
Tmem205	0.712501	0.124233	6.76941e-07
Rabggta	0.712424	0.143458	1.85454e-05
Ube2m	0.711335	0.0940311	2.31788e-11
Gm10221	0.710847	0.270261	0.0308717
Siah1b	0.710833	0.243469	0.015404
Polr2i	0.710049	0.141745	1.5462e-05
Adm2	0.709822	0.226204	0.00884753
Gtpbp6	0.708775	0.133233	4.27169e-06
Deb1	0.708697	0.166313	0.000277121
Klf4	0.706504	0.181649	0.000957768
Fgd3	0.706476	0.249465	0.0190698
Kctd13	0.706056	0.162444	0.0002033
Oser1	0.70547	0.219423	0.00716654
Kap	0.704733	0.131076	3.31737e-06
Smim22	0.704602	0.220356	0.00749576
Gnl3	0.704077	0.18272	0.00107278
Gstp1	0.703922	0.15664	0.000118396
2010111I01Rik	0.703799	0.143462	2.35413e-05
Uqcr10	0.702674	0.128136	2.08718e-06
Ctu2	0.70259	0.165003	0.000280223
AI837181	0.701938	0.168646	0.000391385
Ndufa4	0.701819	0.101985	1.34076e-09
Rpl36a	0.701485	0.16234	0.000222909
Anapc13	0.700949	0.151319	7.13748e-05
Dnase1	0.700822	0.151614	7.4261e-05
Bcl2l1	0.700629	0.140198	1.62392e-05
Mthfsl	0.700469	0.183755	0.0012188
Tmem11	0.700448	0.151412	7.32806e-05
Znrd1	0.700339	0.143978	2.82281e-05
Rhebl1	0.70013	0.231181	0.0117497
Zswim7	0.699176	0.173633	0.000615536
Gstp2	0.699006	0.285391	0.0462016
	0.698696	0.212093	0.00576119
Sesn3	0.698037	0.227503	0.0105822
Rpp38	0.697875	0.224564	0.00955648
Cnksr1	0.697858	0.171557	0.000536607
D8Ertd738e	0.697358	0.123664	1.03939e-06
mt-Nd2	0.695516	0.125267	1.5436e-06
Ndufa12	0.694975	0.181057	0.00112165
Rpl38	0.694719	0.121109	6.76154e-07
Magoh	0.694601	0.147836	5.44853e-05
Kctd9	0.694525	0.12353	1.12004e-06
	0.693898	0.284785	0.0475337
Tmem256	0.693699	0.171004	0.000555674
Glrx5	0.693568	0.109822	3.47046e-08
Fam220a	0.692719	0.268811	0.034851
Nr1h4	0.691604	0.169545	0.000516757
Pole4	0.691486	0.127089	2.51346e-06
	0.691056	0.152288	0.000101446
Spsb2	0.690925	0.161475	0.000260604
Nktr	0.69035	0.126203	2.2042e-06
Cystm1	0.69017	0.0972606	4.11195e-10
Sod1	0.689397	0.0997375	1.16159e-09
Asb6	0.689391	0.130716	5.29864e-06
Asb9	0.688916	0.169242	0.000532902
Zfp36l1	0.688833	0.186911	0.00182726
Sec11a	0.688382	0.0785085	5.96018e-15
Ppap2c	0.688145	0.135607	1.19777e-05
Txn1	0.688041	0.122282	1.10703e-06
Ifnlr1	0.686259	0.176912	0.000986608
Clcf1	0.684427	0.206579	0.00548126
Spink8	0.683699	0.17102	0.000676081
Tbx10	0.683511	0.241788	0.019295
Rps27	0.683107	0.150992	0.000106438
B9d2	0.682743	0.182102	0.0014831
Rps21	0.682595	0.144189	4.77168e-05
Snrpd2	0.682349	0.170001	0.000643413
C8g	0.682281	0.216956	0.00867498
Pdcd5	0.6813	0.163659	0.000391096
Irf2bp2	0.680794	0.148499	8.44413e-05
Tsc22d2	0.680723	0.136338	1.65535e-05
Hmga1	0.68059	0.17651	0.00106261
Znhit2	0.680455	0.15313	0.000141872
Nenf	0.680341	0.133132	1.04579e-05
Nedd8	0.680127	0.119296	7.7435e-07
Ociad2	0.679142	0.248882	0.0244263
Slc1a4	0.678587	0.253975	0.0278765
Birc3	0.67843	0.137196	2.01301e-05
	0.678263	0.234302	0.0164263
Map1lc3a	0.677889	0.13349	1.18062e-05
Msrb1	0.677724	0.13815	2.35413e-05
Mob3a	0.677088	0.177398	0.00120173
Ly6a	0.676388	0.100153	2.91663e-09
Icam1	0.675589	0.104208	1.35684e-08
Cyb5r1	0.674923	0.17232	0.000884748
Mesdc1	0.674861	0.16305	0.00042318
Rpl30	0.674481	0.171963	0.000868501
Lyrm4	0.674373	0.12989	7.47206e-06
Naa38	0.674323	0.13098	8.99203e-06
Fdxacb1	0.673063	0.185555	0.00218318
Tmbim4	0.672803	0.0891392	2.50288e-11
Ier3ip1	0.672768	0.131424	1.01277e-05
Gm19705	0.671991	0.245313	0.0238228
Sfn	0.671628	0.231713	0.0162821
Taf10	0.670193	0.125864	4.2027e-06
Nsun4	0.67019	0.156771	0.000263807
Epc1	0.669963	0.13864	3.21048e-05
Sgtb	0.669753	0.216429	0.00988089
1110007C09Rik	0.669515	0.143499	6.24161e-05
Ndufa7	0.668888	0.1049	2.50626e-08
Bco2	0.668298	0.174113	0.00112165
Cdk5rap1	0.668054	0.216606	0.0101644
Sco2	0.667834	0.207265	0.00703694
Map2k6	0.667391	0.19055	0.00318244
Mrps18c	0.666833	0.150717	0.000152162
Uqcrh	0.666761	0.136379	2.53551e-05
Romo1	0.66564	0.181123	0.00187802
Rps27a	0.664754	0.159696	0.000391096
Orai1	0.664637	0.120268	1.73259e-06
Gm11478	0.664369	0.223291	0.0134616
1810058I24Rik	0.664278	0.125797	5.15838e-06
Med21	0.663938	0.120997	2.06302e-06
Hnrnpdl	0.663639	0.130431	1.14802e-05
Klhl21	0.66355	0.145912	9.73758e-05
Dpm2	0.662805	0.136943	3.11276e-05
Luc7l	0.662498	0.16246	0.000519116
Vps37b	0.662491	0.191552	0.00361815
Fam213a	0.659912	0.0921432	2.68203e-10
Polr2h	0.659358	0.170314	0.00101391
Snrpg	0.659342	0.260523	0.0385765
Clk4	0.659172	0.167176	0.000811364
D930015E06Rik	0.658883	0.209216	0.00856616
Mapk6	0.658273	0.155885	0.000318226
Ict1	0.657556	0.0935984	6.13604e-10
Sdhaf4	0.657458	0.176714	0.00163278
Snhg7	0.657419	0.218291	0.0122613
Rpp40	0.657363	0.168542	0.000929127
Desi2	0.657265	0.178968	0.00189375
Nr1d2	0.656582	0.126925	8.02821e-06
Gtpbp2	0.655936	0.165545	0.000759629
Mrpl57	0.655476	0.139237	5.25957e-05
Eif1	0.654361	0.147631	0.000147316
Zc3h12a	0.653864	0.159864	0.000499463
Ppp1r14b	0.653398	0.152768	0.00026214
Syde1	0.653156	0.127648	1.01801e-05
Cideb	0.652716	0.11449	7.7435e-07
Gcnt4	0.652708	0.231305	0.0195409
Itpkc	0.652693	0.207035	0.00849069
Banf1	0.652677	0.131321	1.82784e-05
Cmc1	0.652581	0.17374	0.00145722
Tmem160	0.651729	0.169809	0.00112216
Osgin1	0.651654	0.195358	0.0051488
Snrpe	0.651369	0.154724	0.000335036
Crb3	0.651125	0.146608	0.00014292
Cyb5a	0.650827	0.080682	9.49787e-13
Plau	0.650438	0.179578	0.0022145
Ptpn23	0.650434	0.12729	1.04579e-05
Hpcal4	0.649956	0.202338	0.00722493
Ubald2	0.648227	0.192947	0.004814
Setd6	0.647137	0.127919	1.27019e-05
Taldo1	0.64641	0.113155	7.41949e-07
Arhgap15	0.645883	0.228802	0.0194958
Nupr1	0.645825	0.224189	0.0170065
H3f3b	0.644877	0.125984	1.01277e-05
Polr1d	0.6447	0.122606	5.6271e-06
Qtrt1	0.644309	0.181874	0.00283406
Nop10	0.644154	0.100357	1.98554e-08
Smdt1	0.643744	0.12107	4.28783e-06
BC002163	0.643629	0.247588	0.0330669
mt-Nd1	0.642671	0.116519	1.81203e-06
2810403A07Rik	0.642587	0.140021	8.31418e-05
Zcchc9	0.642373	0.128083	1.50581e-05
D8Ertd82e	0.64167	0.148198	0.000215924
Slc25a33	0.641263	0.170388	0.00142688
Uxt	0.641228	0.163146	0.000846561
Tbca	0.640771	0.148767	0.000234291
Cndp2	0.640052	0.142994	0.000126524
Siah1a	0.639927	0.170262	0.00144577
Blcap	0.639563	0.144257	0.000146751
Mkrn1	0.638317	0.109194	3.92127e-07
Bnip1	0.638247	0.171186	0.00159127
Clk1	0.637825	0.157569	0.000573399
Cdca4	0.637436	0.179325	0.00273063
Usp36	0.637143	0.163493	0.000936387
Micu3	0.636504	0.153448	0.000410599
Stra13	0.635531	0.140623	0.000108185
Ccdc120	0.635488	0.170336	0.0015781
	0.635403	0.145722	0.000192743
2410002F23Rik	0.635263	0.144875	0.000175415
Rpl23a	0.63397	0.109314	4.96343e-07
Vamp8	0.633811	0.109602	5.42088e-07
Nol12	0.633148	0.155601	0.000535524
Gm13341	0.633015	0.224882	0.0198771
Tnfrsf11a	0.632785	0.242632	0.0325197
S100a11	0.632683	0.143254	0.000156314
Spint2	0.632355	0.0988438	2.23077e-08
Smn1	0.632062	0.12445	1.18062e-05
Nhp2	0.631712	0.165382	0.00119002
Itga2b	0.63117	0.211183	0.0129859
Slc2a1	0.631144	0.127196	1.88224e-05
Uqcr11	0.630793	0.155645	0.000563988
Gja4	0.630791	0.220305	0.0177115
Plscr1	0.630311	0.145921	0.000224179
Pdcd2	0.629475	0.143334	0.000171227
Eif2s3y	0.629281	0.157028	0.000656657
Cox14	0.629243	0.1228	9.94235e-06
Fnbp4	0.628732	0.133181	5.02446e-05
Rpl37	0.627185	0.18162	0.00366699
Krtcap3	0.626984	0.193993	0.00685752
Tuft1	0.626854	0.173571	0.00228263
6720427I07Rik	0.626755	0.214823	0.0154903
Prdx5	0.626568	0.124526	1.41357e-05
Nsfl1c	0.625789	0.10963	7.53863e-07
Tmem60	0.625232	0.193054	0.00673407
Rcc1	0.62486	0.129288	3.20529e-05
Ndufs4	0.624633	0.119112	5.96504e-06
Atp6v1g3	0.624216	0.155422	0.000638217
Lgals3	0.623875	0.138754	0.000117683
Asns	0.623731	0.197458	0.008341
Cftr	0.623526	0.2314	0.0264225
Cycs	0.623439	0.113961	2.2042e-06
Pcgf5	0.623176	0.184137	0.00448524
Cdr2	0.62304	0.136453	9.07293e-05
Yeats4	0.62295	0.119945	7.42276e-06
Map2k3os	0.621922	0.244551	0.0376656
Mrpl20	0.621766	0.103131	1.61846e-07
Rplp2	0.621498	0.160322	0.000994804
Rps10	0.621065	0.179473	0.00360415
Zfp653	0.620827	0.14977	0.000414926
Sirt1	0.620813	0.148482	0.000367235
Kdm3a	0.6207	0.14101	0.000165318
Mast4	0.620205	0.184379	0.00476014
Trabd2b	0.619627	0.10689	5.01506e-07
Marveld2	0.619135	0.148118	0.000368571
Rpl10a	0.619006	0.127245	2.82281e-05
Tmem55b	0.61832	0.0978575	3.44593e-08
Ppp1r35	0.618258	0.159102	0.000967678
Tnip2	0.618206	0.174718	0.00286275
Gpn2	0.617743	0.190886	0.00678351
Atp6v0e	0.616886	0.0844589	1.14694e-10
Brix1	0.616643	0.143001	0.000229924
Gemin7	0.616618	0.150723	0.000498602
Fxyd2	0.616531	0.103227	2.1012e-07
Fam214b	0.615129	0.149828	0.000472639
Pop7	0.615017	0.184199	0.00511134
1810043H04Rik	0.614278	0.182669	0.00477227
Efhd2	0.614183	0.168451	0.00206135
Klrg2	0.613647	0.230246	0.0282996
Eif4e	0.613559	0.106555	6.08072e-07
Vasp	0.612764	0.154487	0.0007493
mt-Cytb	0.612591	0.104634	3.76144e-07
Nrg1	0.612075	0.159359	0.00111308
Amacr	0.611728	0.16757	0.00203504
Dbi	0.611058	0.109144	1.23014e-06
Ndufs5	0.610796	0.226917	0.0266126
Zranb1	0.610765	0.134217	9.64135e-05
Ptrhd1	0.610481	0.195076	0.00904026
Cox8a	0.610331	0.121372	1.42975e-05
Cd14	0.610149	0.243784	0.0409941
Ptrh1	0.610011	0.178505	0.00409231
Lrrfip2	0.609963	0.150191	0.000548993
Zfp429	0.609846	0.221809	0.0232453
Rpl26	0.609712	0.128315	4.43184e-05
Atp5g3	0.609694	0.108728	1.17854e-06
Taf15	0.608991	0.157841	0.00105646
Snrpd1	0.608643	0.1529	0.000713659
1110001J03Rik	0.608394	0.173367	0.00312016
Emc6	0.607978	0.0859916	4.72646e-10
1500011K16Rik	0.607896	0.171787	0.00286042
Gm17066	0.607498	0.241355	0.0398525
Sap30	0.607282	0.175249	0.00355971
Slc25a21	0.60673	0.161167	0.00142213
Il15ra	0.606291	0.149294	0.00054901
Csrp2	0.606103	0.118275	9.94235e-06
Ccdc22	0.603595	0.234382	0.0349872
Pomp	0.603565	0.135275	0.00013307
4430402I18Rik	0.602637	0.212552	0.0189226
Ccdc124	0.60257	0.149725	0.000620396
Slc22a28	0.601524	0.116603	8.59601e-06
Ndufb2	0.601407	0.154852	0.000974655
Morn2	0.601371	0.147178	0.000504376
Spata7	0.599636	0.176625	0.00435584
Pkp2	0.598821	0.130163	7.94163e-05
Pbdc1	0.598657	0.148883	0.000627643
Uqcrb	0.598081	0.138465	0.000224179
0610011F06Rik	0.597649	0.105274	8.78069e-07
Mrps21	0.59714	0.210198	0.0186791
Chic2	0.59711	0.185849	0.00721441
Bloc1s4	0.5969	0.182233	0.00605119
Samd4	0.596729	0.193651	0.0102266
Fam133b	0.596153	0.148677	0.000653001
Tbpl1	0.596063	0.165796	0.00240621
Polr2j	0.595924	0.132507	0.000117261
Dpm3	0.59558	0.171373	0.00345524
Tiparp	0.595196	0.176971	0.00476672
Gng5	0.595035	0.148769	0.000672974
Rit1	0.593392	0.110168	3.19268e-06
mt-Nd4	0.59328	0.128727	7.74414e-05
Tarbp2	0.592874	0.168705	0.00307746
Rev1	0.592591	0.155069	0.00118235
Uap1	0.592089	0.118786	1.71795e-05
Ptbp2	0.591294	0.186353	0.00801877
Slc6a9	0.590841	0.129671	9.40647e-05
Lhx1os	0.590832	0.159553	0.00172755
Trmt112	0.590614	0.148798	0.000743516
Tmem258	0.590312	0.149711	0.000811364
Dyrk1b	0.590055	0.157363	0.00148273
Fam151b	0.589586	0.215867	0.0242934
Sdhaf1	0.589199	0.111958	5.56745e-06
Chrac1	0.588839	0.129774	0.00010151
Slc7a6os	0.58881	0.156146	0.00139488
Hsd11b1	0.588654	0.209975	0.0204168
Pfn1	0.588175	0.0902086	1.08546e-08
Hint1	0.587949	0.11617	1.25887e-05
Ypel5	0.587778	0.119564	2.27512e-05
Il34	0.587235	0.115455	1.15605e-05
Plekhj1	0.587002	0.138414	0.000297488
Psenen	0.586165	0.164968	0.00274101
Stard3nl	0.585716	0.128127	8.89072e-05
Plcxd2	0.585642	0.195218	0.0126408
2210408F21Rik	0.58552	0.155213	0.00139032
Rps24	0.585076	0.126807	7.62356e-05
mt-Nd6	0.584402	0.173822	0.00478245
Socs2	0.584102	0.214704	0.0248769
Rpia	0.584084	0.140838	0.000411697
Mapk8	0.583988	0.146642	0.000710172
Ccnl2	0.583413	0.175089	0.00519891
Ccng2	0.583336	0.164768	0.00284983
Spa17	0.583131	0.229588	0.0378653
Thoc6	0.582392	0.170051	0.00399715
Tmem213	0.582314	0.121274	3.64011e-05
Ndufa6	0.582226	0.130038	0.000126146
Efna1	0.582124	0.211766	0.0232539
Hap1	0.582062	0.215851	0.0263015
S100a1	0.581981	0.112008	7.35255e-06
Spsb1	0.581641	0.195879	0.0136682
Lacc1	0.581313	0.186654	0.00941117
Clu	0.58093	0.134247	0.000217903
Kif5a	0.58093	0.17832	0.00637336
Azgp1	0.58059	0.202242	0.0174371
Psmb3	0.580511	0.138486	0.000354985
Eml5	0.580135	0.17808	0.00637336
Gar1	0.579896	0.187136	0.00976494
Snhg12	0.579278	0.173729	0.00516373
Ndufb6	0.578483	0.129706	0.000133616
Gm16124	0.578231	0.238676	0.0490444
Rps17	0.578013	0.13587	0.000283612
Cdk2ap1	0.577483	0.183323	0.00854979
U2af1	0.576308	0.139611	0.000439921
Reps1	0.575606	0.127379	0.000108185
Pam16	0.575596	0.197643	0.0156847
Chchd10	0.575282	0.137286	0.000356559
Lin37	0.574969	0.166259	0.00361907
Cdk9	0.574623	0.105414	2.39994e-06
Sdc4	0.574617	0.0871877	7.36013e-09
Cstb	0.574604	0.113359	1.21957e-05
Nedd4l	0.574539	0.155528	0.00177988
Ndufb11	0.574006	0.119344	3.51487e-05
Tmem150a	0.57347	0.121748	5.19892e-05
Gchfr	0.572757	0.152295	0.00143902
Ubb	0.572386	0.143174	0.000676081
Id3	0.572338	0.173617	0.00572755
AI846148	0.572318	0.148206	0.00104636
Srp9	0.572039	0.137112	0.000379471
Vimp	0.571807	0.0905041	3.44593e-08
Kctd15	0.571514	0.148596	0.0010987
Dynlrb1	0.571483	0.136226	0.000351972
Cox5a	0.571141	0.103057	1.60991e-06
Pkp3	0.571052	0.15135	0.0013873
Ndufb9	0.570604	0.104342	2.21512e-06
Alkbh1	0.569619	0.183702	0.00971647
Apoo	0.569446	0.173436	0.00592404
Dbp	0.569077	0.178842	0.00782341
Tmem82	0.568	0.13116	0.000215403
Zbtb43	0.567896	0.15697	0.00224307
Bud31	0.567221	0.118436	3.82472e-05
Pcbd1	0.56707	0.104921	2.91974e-06
Cyth2	0.566709	0.0991583	7.34442e-07
Trappc2l	0.566444	0.14309	0.000768486
Mthfd2	0.566286	0.202115	0.020491
Malsu1	0.56602	0.152384	0.00166428
Zbtb10	0.565798	0.137709	0.000467646
Pax8	0.565261	0.134471	0.00034138
Sp5	0.565125	0.141624	0.000690127
Tubb2b	0.564693	0.168224	0.00484682
Ccdc12	0.564522	0.176105	0.00734719
Rpl35	0.564095	0.220863	0.0367049
Nip7	0.564026	0.14356	0.000851364
Dnajb4	0.563759	0.135648	0.000400177
Pttg1	0.563423	0.166017	0.00436443
2310036O22Rik	0.562798	0.0846655	5.43436e-09
Vkorc1	0.562633	0.181705	0.00983287
Ndufb7	0.562572	0.117702	3.94344e-05
Acot9	0.562528	0.111253	1.28511e-05
Gnl2	0.562469	0.130101	0.000220919
Otud7b	0.561647	0.121382	7.30343e-05
Npm3	0.561212	0.155834	0.00235897
Crybg3	0.560927	0.149616	0.0014831
Nat2	0.560821	0.165632	0.00446498
Fuom	0.560705	0.136601	0.000474021
Rhoc	0.560217	0.12358	0.000103116
Rps12	0.559691	0.148326	0.00138645
Sh3bgrl3	0.559518	0.152189	0.00187267
Tmem208	0.559383	0.141037	0.000749463
Zfp511	0.559344	0.156361	0.00254263
1110008P14Rik	0.559275	0.11746	4.26889e-05
Mrpl27	0.559244	0.159659	0.00318049
Gm21092	0.559042	0.181441	0.0102344
Higd2a	0.55886	0.105048	4.27169e-06
Ccdc84	0.558462	0.187273	0.0132152
Map1s	0.558438	0.144482	0.00103584
9030619P08Rik	0.557992	0.195528	0.0181334
Cox5b	0.557777	0.142535	0.000892684
Ubl5	0.557548	0.12005	6.81705e-05
Hrsp12	0.557343	0.0935264	2.24985e-07
Cml1	0.557101	0.107372	7.54659e-06
Ndufv3	0.556906	0.108189	9.00642e-06
2300009A05Rik	0.556314	0.163469	0.00425397
Elavl1	0.556247	0.107817	8.59601e-06
Tet2	0.556201	0.169691	0.00601623
Pfdn5	0.556124	0.128994	0.000230331
Zdhhc20	0.555625	0.144926	0.00113587
Nudt2	0.555234	0.160419	0.00360133
Phf1	0.554822	0.0969025	7.01684e-07
Adh1	0.554739	0.121963	9.71334e-05
Glrx	0.554585	0.165171	0.00484169
Fau	0.554363	0.112905	2.3231e-05
Ascc1	0.554208	0.106473	7.03496e-06
Lamtor4	0.553975	0.157806	0.00310891
Nucb2	0.553676	0.137779	0.000632593
Trmt13	0.55168	0.191072	0.0167316
Nfat5	0.551217	0.141391	0.00093334
Ntmt1	0.5512	0.164177	0.00484195
Dnajc15	0.551014	0.131192	0.00034571
Ndufs7	0.550088	0.114994	3.89981e-05
Ube2s	0.550022	0.164362	0.00499535
Snapc1	0.549811	0.180755	0.0113393
Gpx1	0.549731	0.127885	0.000241954
Rpl35a	0.548586	0.164905	0.00527914
Nfkbil1	0.548226	0.170943	0.00731842
Rpl36al	0.548226	0.169656	0.0068629
1700021F05Rik	0.548224	0.141831	0.00103584
Arl6ip5	0.547789	0.138373	0.000768486
Zc3h7a	0.547502	0.142793	0.00113535
Rpl27a	0.54733	0.215711	0.038056
Cox4i1	0.547329	0.10998	1.77833e-05
Ing5	0.546858	0.130456	0.000354985
5730508B09Rik	0.546479	0.188755	0.0164131
2700029M09Rik	0.545679	0.165422	0.00570269
Tceb1	0.54561	0.154398	0.00290735
1810022K09Rik	0.545434	0.15333	0.00271237
Uba5	0.545384	0.115128	4.71321e-05
Sra1	0.545066	0.127779	0.000272979
Gm38393	0.544051	0.131054	0.000406155
Eef1e1	0.543075	0.155975	0.00339529
Rps15	0.54302	0.134212	0.000577163
Hspbap1	0.542958	0.17771	0.0109313
Mrpl52	0.542704	0.180886	0.0126341
Cdkn2aip	0.542684	0.141961	0.00117687
Rce1	0.542461	0.138951	0.000920163
Cox7b	0.542318	0.120496	0.000115697
Clk3	0.541727	0.138672	0.000912519
Zfp639	0.540491	0.145683	0.00168555
Snapc5	0.540295	0.165024	0.00607672
Depdc1b	0.540214	0.1994	0.025586
Trim47	0.540133	0.140043	0.00105866
Tbcb	0.540101	0.126682	0.000274892
Polr2d	0.539978	0.14124	0.00117605
Rps14	0.539867	0.11781	8.51243e-05
Flcn	0.539545	0.16242	0.00535313
Dpy30	0.539442	0.137436	0.000861752
Ddc	0.539293	0.128787	0.000360124
Atp5h	0.539066	0.104252	8.10182e-06
Kansl2	0.5389	0.154558	0.00334935
Mrpl13	0.538637	0.103124	6.5255e-06
Tatdn1	0.538377	0.183774	0.0150373
Akip1	0.538006	0.161564	0.00522396
Thoc7	0.537989	0.10555	1.11369e-05
Ap2s1	0.537608	0.125703	0.000262164
Cldn7	0.537506	0.163696	0.00592172
Fbxo4	0.537425	0.152713	0.0030378
Pim1	0.537179	0.215241	0.0415969
Mpc1-ps	0.537165	0.198553	0.0258057
Prpf39	0.536931	0.185276	0.0163037
Snhg3	0.536838	0.188223	0.0182036
Tpt1	0.536795	0.132794	0.000585231
Ubald1	0.536538	0.1646	0.00633833
Nrbp2	0.53639	0.13894	0.00105023
Atp5j	0.535662	0.110739	3.15178e-05
Srsf6	0.535535	0.134157	0.000687877
Slc22a30	0.535461	0.137256	0.000928093
Aspdh	0.534952	0.148687	0.00238561
Commd6	0.534721	0.119861	0.000133182
Znhit6	0.533875	0.176585	0.0118784
E4f1	0.533234	0.146039	0.00203164
Tmem27	0.533024	0.0769914	1.13987e-09
Rnf183	0.532852	0.142136	0.00148345
Mettl22	0.532797	0.184123	0.0164746
Psmd10	0.532532	0.1489	0.00254921
Mapk8ip3	0.532508	0.146171	0.0020832
Acot6	0.532248	0.144285	0.00181104
Ing4	0.532209	0.112967	5.19892e-05
Rps24-ps3	0.531237	0.138804	0.0011591
Mrgbp	0.531214	0.138136	0.0010994
Ppie	0.530896	0.18812	0.0195309
Ripk2	0.530551	0.206925	0.0359094
Tmem192	0.530124	0.113493	6.10509e-05
Zfp64	0.530088	0.124787	0.00028951
Srrd	0.530082	0.15158	0.00323582
Rps19	0.530054	0.117111	0.000105663
Gm853	0.530031	0.174999	0.0117433
Cyba	0.529637	0.105515	1.48224e-05
Abhd14a	0.529118	0.111329	4.41574e-05
Gm13436	0.529103	0.171913	0.010336
Mogat1	0.528847	0.11822	0.000127518
Tmem171	0.528262	0.197697	0.0278718
Ninj1	0.528149	0.089584	3.04671e-07
Timm13	0.527937	0.128266	0.000456963
Rnaseh2b	0.526636	0.111578	5.03518e-05
Pprc1	0.526446	0.178199	0.0142046
Bhlhe40	0.526212	0.128048	0.000466777
Zfp593	0.526197	0.170529	0.0101178
Snrpc	0.526181	0.175737	0.0128159
Klc1	0.526149	0.145544	0.00226071
Cib1	0.525972	0.12253	0.000247838
Ets1	0.525621	0.179194	0.0149069
Hint2	0.525529	0.117858	0.000134031
Heyl	0.525425	0.203047	0.0339921
Fitm1	0.525344	0.207148	0.0381394
Casc3	0.524927	0.106373	2.10013e-05
1810032O08Rik	0.524513	0.179287	0.0151787
Cpsf7	0.524201	0.128181	0.000499942
Commd1	0.524167	0.125766	0.000384419
Fcf1	0.524029	0.148681	0.00299651
Psmb6	0.523871	0.102451	1.03163e-05
Ino80	0.523811	0.121119	0.000219943
Herpud1	0.523227	0.142196	0.00185968
Rras2	0.523204	0.167635	0.00924991
Nfkbib	0.523195	0.125027	0.000363547
Fth1	0.522994	0.089215	3.65945e-07
Lsm4	0.522682	0.116768	0.000126524
	0.521534	0.135967	0.00113107
Abracl	0.521121	0.140811	0.00173925
Dyrk1a	0.520681	0.109732	4.5567e-05
Nr4a1	0.52018	0.176498	0.0144388
Osbpl6	0.519675	0.136603	0.00124895
Tagap1	0.519611	0.165627	0.008861
Ndufs6	0.519483	0.133421	0.000946608
Smim24	0.51928	0.122147	0.000286695
D1Ertd622e	0.518959	0.111752	6.81705e-05
Tpt1-ps3	0.518602	0.16872	0.0104397
Lamtor5	0.518349	0.127429	0.000536607
Ssr4	0.517615	0.120807	0.000255261
Cldnd1	0.517319	0.117282	0.000159474
Ppp2r2d	0.516014	0.13231	0.000929127
Derl2	0.515942	0.124976	0.000439599
Tmed2	0.515677	0.134095	0.0010994
Cirbp	0.515578	0.178188	0.0164822
Pfdn2	0.514891	0.0993581	7.66261e-06
Meaf6	0.514825	0.132592	0.000976305
Map2k3	0.514572	0.102379	1.44361e-05
Esd	0.513931	0.116603	0.000161781
Tbcc	0.513078	0.147393	0.0034035
Rbm39	0.512909	0.129259	0.000745948
Clrn3	0.512806	0.132684	0.00103584
Rpl41	0.51243	0.173938	0.014475
Otulin	0.512046	0.173307	0.0141991
Dcaf13	0.51191	0.122053	0.000352734
Ptpn12	0.511611	0.150908	0.00440664
Pold4	0.51153	0.152386	0.00484682
Ddx39	0.511298	0.128186	0.000693741
Trappc1	0.511092	0.121791	0.000350758
Mfap1b	0.510668	0.192969	0.0296492
2810428I15Rik	0.510356	0.153196	0.00520719
Phf13	0.510328	0.168209	0.0115921
Hsd3b2	0.510072	0.14467	0.00298563
Tceb2	0.510069	0.137816	0.00173866
Saysd1	0.510053	0.178905	0.0182471
Rpl28	0.509948	0.14059	0.00218318
H2afj	0.509926	0.14818	0.0038065
Cldn3	0.509288	0.196935	0.0341077
Pck1	0.509221	0.193383	0.0306681
Ptges3	0.509147	0.134477	0.00133129
Rpl13	0.508766	0.124004	0.000476928
Dgcr6	0.508449	0.149854	0.00437329
Mmadhc	0.508336	0.122782	0.000422564
Inafm1	0.508276	0.185001	0.0233108
Dph3	0.508236	0.139219	0.00203504
Acat2	0.508056	0.106191	3.89906e-05
Rps5	0.507605	0.0999571	1.18062e-05
2510002D24Rik	0.507464	0.156284	0.00656564
Whamm	0.507304	0.102286	1.90115e-05
Isca2	0.506929	0.116434	0.000197756
Commd2	0.506698	0.168936	0.0126551
Frmd4b	0.506523	0.13967	0.00218737
Polr2c	0.505756	0.109703	7.7135e-05
Rpl31	0.505397	0.106153	4.26889e-05
Tmem147	0.504837	0.0918509	1.96764e-06
Hint3	0.504643	0.16474	0.0107088
Snhg17	0.504622	0.181474	0.0215881
Gtf2a2	0.504501	0.127646	0.000785114
Elk4	0.504432	0.150633	0.00495786
Ell2	0.504308	0.142146	0.00278999
Tmem222	0.503517	0.108053	6.39403e-05
Atg16l2	0.503506	0.179315	0.0201974
Calml4	0.503165	0.0940581	3.73726e-06
Ermard	0.502985	0.168216	0.0129404
Psmd4	0.50257	0.110145	9.15914e-05
Ddrgk1	0.502263	0.110616	0.000100336
Aven	0.501654	0.134115	0.0015272
E2f5	0.501629	0.100646	1.71795e-05
Smtn	0.501262	0.141639	0.00285978
Dynll1	0.501222	0.152357	0.00583355
0610037L13Rik	0.500817	0.139059	0.00235897
Rps25	0.500752	0.169664	0.014309
Cyp2j6	0.50029	0.169594	0.0143543
Park7	0.500284	0.106584	5.56307e-05
1110038B12Rik	0.500047	0.183163	0.0243512
Eed	0.4996	0.127455	0.000875954
Psmc5	0.49955	0.0975854	1.01277e-05
Gclc	0.499398	0.166232	0.012515
Lamtor2	0.498987	0.108968	8.612e-05
Cebpg	0.49749	0.166485	0.0129948
Zfand2b	0.497481	0.119188	0.000377495
Zscan25	0.4972	0.162106	0.0106177
Pard6a	0.497022	0.200507	0.0432472
Pfdn1	0.496978	0.124264	0.000673368
Myef2	0.496664	0.163632	0.0115615
Nat8	0.496658	0.108684	8.9475e-05
Erc2	0.496641	0.127449	0.000936851
Zfp513	0.496596	0.130344	0.0012241
Spr	0.496435	0.107004	6.93376e-05
Sesn2	0.496409	0.137958	0.00238303
D930016D06Rik	0.496129	0.163841	0.0117556
2010012O05Rik	0.495546	0.185866	0.0282655
Etfb	0.495498	0.114062	0.000205278
Rps13	0.494902	0.141414	0.00320913
Polr2f	0.494788	0.154072	0.00723924
Mrpl14	0.49475	0.126645	0.000912519
Pan2	0.494679	0.16356	0.0118603
Fbxo34	0.494661	0.179272	0.0227136
Wibg	0.494503	0.185972	0.0287177
Rps4l	0.49449	0.198546	0.0420785
Srsf2	0.494247	0.0995405	1.85819e-05
Psma3	0.494104	0.105644	5.96354e-05
Lipo1	0.494101	0.15023	0.00584518
2010003K11Rik	0.493401	0.122422	0.000608338
Miox	0.492918	0.0992524	1.85454e-05
Usb1	0.492915	0.128488	0.00112946
Zfp703	0.492892	0.144822	0.00425202
Pawr	0.492768	0.0987517	1.67718e-05
Cmtr2	0.492669	0.170917	0.0169379
Ets2	0.491186	0.181458	0.0257272
Cars	0.490831	0.128829	0.0012241
Cgref1	0.490722	0.127405	0.00107695
Zbtb2	0.490589	0.148564	0.00564874
	0.490338	0.159791	0.010573
Pfdn6	0.490249	0.147726	0.00540081
Chac2	0.490235	0.119194	0.000461182
Ube2g2	0.489785	0.140228	0.00327939
Fkbp2	0.48969	0.172072	0.0184666
Glyat	0.489473	0.0875129	1.25719e-06
Ybx1	0.489099	0.0909811	3.31737e-06
Tmem128	0.488813	0.137615	0.0027505
Fam104a	0.488801	0.112832	0.000214139
Prdx1	0.488776	0.0750531	1.12975e-08
Ywhaz	0.488203	0.108708	0.000119575
Med11	0.488141	0.154273	0.00821971
Pgs1	0.487791	0.125866	0.000997891
Ywhah	0.487709	0.133908	0.00208962
Pecr	0.487629	0.102582	4.41248e-05
Wdr83os	0.487554	0.161519	0.012028
Hist1h2bc	0.487418	0.153616	0.00801877
Dcun1d5	0.487171	0.127037	0.0011335
Klf3	0.48689	0.144704	0.00475252
Capns1	0.486584	0.0914767	4.27169e-06
Dedd2	0.485995	0.156307	0.00952112
Oaz1	0.485812	0.101098	3.57921e-05
2310030G06Rik	0.485655	0.120953	0.000640484
Cyp2e1	0.485538	0.131748	0.00182726
Rmnd5b	0.485528	0.121592	0.000685835
Lsm10	0.485491	0.155455	0.0091996
Ttc32	0.484487	0.199087	0.0478607
Cdk2ap2	0.484484	0.116216	0.000383067
Tmem140	0.484351	0.193283	0.0407438
Ndel1	0.483982	0.10765	0.000117748
Akr1c21	0.483242	0.0817544	2.82898e-07
Nsmce2	0.482864	0.160291	0.0122431
Ndufb10	0.482765	0.110029	0.000173844
Nfkb2	0.482255	0.133695	0.00231742
Bcap31	0.482227	0.0859281	1.16267e-06
Adtrp	0.482154	0.121919	0.000779813
Jtb	0.482068	0.107432	0.000121077
Mrps28	0.480959	0.190058	0.0385941
Prr13	0.480764	0.120002	0.000659309
Nras	0.480617	0.155948	0.0102191
Uqcc3	0.480492	0.143985	0.00513209
Ndufb5	0.479701	0.0925321	7.63575e-06
Ormdl2	0.479526	0.12894	0.0016372
Bsdc1	0.479035	0.0867064	1.74042e-06
Rps11	0.47898	0.125152	0.0011591
Aimp2	0.478699	0.118935	0.000619879
Itfg2	0.478478	0.145954	0.00600734
Gm16586	0.478472	0.154052	0.00960316
Krtcap2	0.478288	0.119809	0.000687752
Rps3a1	0.477997	0.113917	0.000350925
Zfp688	0.477482	0.16631	0.0174278
2410016O06Rik	0.477273	0.159944	0.0131559
Manbal	0.476779	0.15038	0.00806791
Ap4s1	0.476707	0.153717	0.00971645
Odc1	0.47665	0.157894	0.0120228
Acyp2	0.476609	0.179369	0.028857
Zfand6	0.476407	0.0948536	1.46254e-05
Akap8l	0.476317	0.145162	0.00595653
1810037I17Rik	0.476123	0.13963	0.00417434
Ppa2	0.476113	0.0875665	2.55818e-06
Pfdn4	0.47607	0.177281	0.0270216
Trit1	0.475969	0.166121	0.0176632
Gss	0.475715	0.11085	0.000248798
Ak6	0.475016	0.132168	0.00241265
Rps19bp1	0.474508	0.155412	0.0109946
Mrpl42	0.474471	0.0990138	3.79296e-05
Msmo1	0.473937	0.16019	0.0140388
Ndufb8	0.47387	0.0977395	3.00717e-05
Fdx1	0.473615	0.146562	0.0068629
Nt5c3	0.47295	0.102339	7.45141e-05
Prkab1	0.472821	0.0912108	7.63575e-06
Kptn	0.47273	0.146128	0.00680202
Chchd1	0.472655	0.159545	0.0138945
Srek1	0.47247	0.154256	0.0107094
Hprt	0.472272	0.112765	0.000359476
Eif1a	0.472037	0.158951	0.0136588
Fdx1l	0.472031	0.149392	0.00832276
Psma5	0.47201	0.119385	0.000781924
Eci3	0.47183	0.143533	0.00587301
Bola2	0.471785	0.193997	0.0480294
G6pc3	0.471376	0.103817	0.000100336
Sp2	0.471032	0.16646	0.0191746
Emg1	0.470686	0.135685	0.00351767
Pelo	0.469945	0.120632	0.000939639
Mrpl55	0.46971	0.147809	0.00791557
Ndufa11	0.469545	0.156229	0.0124854
Acy3	0.469394	0.180526	0.033043
Rad54l2	0.46928	0.141446	0.00541415
Rpl19	0.469277	0.101756	7.66769e-05
Cinp	0.469264	0.140034	0.00492324
Hsbp1	0.469247	0.0836314	1.16492e-06
Rpl34	0.468866	0.159995	0.0150039
Acbd6	0.46849	0.106518	0.000167684
Tada1	0.467944	0.120504	0.000975599
2410015M20Rik	0.467928	0.142851	0.00605051
Zfp410	0.467909	0.142436	0.00590496
Scg5	0.467869	0.152737	0.0107088
Acbd3	0.467774	0.116943	0.000672974
Srsf11	0.467651	0.154482	0.0117778
Eva1b	0.467414	0.186884	0.0411157
Timm8b	0.466899	0.120323	0.000982908
Armcx1	0.466649	0.182207	0.0361198
Psmg2	0.466346	0.150682	0.00987961
Fam84b	0.466253	0.137963	0.0045508
Mrps24	0.466135	0.115581	0.000605517
Il13ra1	0.46608	0.113604	0.000476928
Rbm8a	0.465638	0.125439	0.00167534
Sf3b6	0.465507	0.0930931	1.60213e-05
Tmem237	0.464876	0.148183	0.008861
Ndufa8	0.464866	0.116331	0.000678907
Fnip2	0.464596	0.165265	0.0200486
Eif2ak3	0.464558	0.126431	0.00188107
Cyp2j13	0.464269	0.111768	0.000402851
Sgk2	0.464208	0.16204	0.0176786
Slc35b3	0.464055	0.157795	0.0146594
Serinc2	0.463465	0.135839	0.00415086
Fbl	0.463422	0.169996	0.0245406
Mrps14	0.46329	0.129272	0.00249319
Rps26	0.463167	0.119261	0.000974655
Peli1	0.463134	0.140595	0.00576225
Rpl23	0.462929	0.122165	0.00131562
Gas2	0.462707	0.0901374	9.53977e-06
Slc17a3	0.462706	0.1115	0.000408073
Dusp16	0.462668	0.135068	0.00399198
Atp5g1	0.462593	0.107203	0.00022827
Nufip1	0.462127	0.158041	0.0152343
Mrpl35	0.462109	0.110332	0.000359429
Pdss1	0.462022	0.115573	0.000676081
Rabggtb	0.461483	0.112334	0.000468307
Snrnp48	0.461342	0.134434	0.00391963
Fam76b	0.460626	0.150215	0.0106318
Arl14ep	0.460252	0.133399	0.00370144
Mcts1	0.460141	0.139543	0.00571645
Coa6	0.459817	0.154459	0.0134192
Psma2	0.459338	0.0933044	2.20831e-05
Tubb4b	0.459248	0.117146	0.000874902
Med30	0.459234	0.184563	0.0422906
Morf4l2	0.459219	0.140601	0.00621614
Sec11c	0.459139	0.151359	0.0115978
Ndufaf2	0.458774	0.189481	0.0491773
Zfp1	0.458768	0.161093	0.0183856
Psmc4	0.458349	0.0994618	7.74979e-05
Med26	0.457851	0.154822	0.0140844
Fam173b	0.457827	0.140409	0.0063186
Sec61b	0.457372	0.158792	0.0170167
Aurkaip1	0.457216	0.117289	0.00093334
Immp1l	0.456395	0.189104	0.0499012
Rps2	0.456249	0.103216	0.000154496
Wfdc2	0.45595	0.130204	0.00318833
Cbarp	0.454876	0.154894	0.0147878
Ncs1	0.454438	0.153773	0.0141717
Lgals1	0.454292	0.125186	0.00217107
Ube2b	0.453797	0.112113	0.00057351
Nab2	0.45357	0.130507	0.00345524
Sertad2	0.453478	0.133433	0.00430916
Ndufv2	0.453477	0.0838275	2.89054e-06
Srp19	0.453105	0.132606	0.00409242
Rsrc2	0.452958	0.127999	0.00286042
Ttc36	0.45293	0.150494	0.0123297
Tamm41	0.452831	0.154876	0.0152424
Zkscan6	0.452264	0.162712	0.0216446
Ddt	0.451988	0.134332	0.00475252
D5Ertd579e	0.451761	0.136816	0.0056506
Ankrd10	0.451484	0.162421	0.0216395
Pop5	0.451357	0.128067	0.00299652
Cd63	0.450496	0.11127	0.000572434
Hcfc1r1	0.450106	0.136835	0.00583835
Iah1	0.449871	0.0885603	1.17883e-05
Rpl36	0.449122	0.160901	0.0210328
BC021785	0.448776	0.108899	0.00044925
Atp6v1g1	0.448768	0.122521	0.00195413
Fbxl15	0.448612	0.173935	0.0346649
Slc16a4	0.448574	0.112205	0.000676081
Med13	0.447689	0.159386	0.0201535
Bcl7b	0.447536	0.115102	0.000961485
Ndufb3	0.447356	0.122784	0.00208123
Egfr	0.446962	0.127057	0.00304864
Coq7	0.446778	0.142046	0.00866627
Timm9	0.446627	0.13787	0.0067225
Ptpmt1	0.44655	0.13166	0.00438733
Polr3d	0.446308	0.137317	0.00652156
Irf2	0.445792	0.1357	0.00590496
Nkiras1	0.445554	0.142852	0.00930913
Cldn10	0.445397	0.104603	0.000280223
Ssh2	0.444955	0.152948	0.015836
Mgst1	0.444949	0.131117	0.00436625
Cluap1	0.4449	0.150598	0.0142046
Fbxo36	0.444859	0.149314	0.0133238
Mrps6	0.444692	0.10512	0.000308734
Hspbp1	0.44432	0.145302	0.0108569
Psma1	0.444312	0.086273	8.9313e-06
Wdr43	0.444215	0.175119	0.0380896
Pcbp3	0.444172	0.128846	0.00373585
Cisd1	0.444081	0.0772022	6.22245e-07
Fam162a	0.443946	0.14566	0.0111512
Cbr4	0.443675	0.13438	0.0056506
Grtp1	0.443652	0.13772	0.00704708
Fiz1	0.443526	0.114356	0.000988338
Hgh1	0.443139	0.183029	0.0491773
Uchl3	0.443065	0.134975	0.00593475
Zcrb1	0.442773	0.124373	0.00268964
Srsf9	0.442595	0.112453	0.000832187
Hnrnpd	0.44257	0.123775	0.00255435
Acmsd	0.44234	0.113733	0.000957768
Zufsp	0.441826	0.182659	0.0493682
Pdcd4	0.441664	0.0962081	8.26649e-05
Dad1	0.44152	0.111645	0.000779813
Fam160a2	0.441313	0.125354	0.00302876
Unk	0.440705	0.126097	0.00325765
Ccndbp1	0.440467	0.101028	0.00019299
Endog	0.44043	0.152693	0.016861
Eif6	0.440322	0.110484	0.000702373
Ccdc107	0.440186	0.12788	0.0037978
Cfl1	0.440054	0.105989	0.00040561
Rpl13a	0.439737	0.128069	0.00389676
Rnf19a	0.439648	0.112237	0.000883997
Ccdc53	0.439325	0.146234	0.012515
BC029214	0.439299	0.165552	0.0291147
Get4	0.439038	0.118117	0.00164915
Ric8	0.438925	0.0890268	2.13638e-05
Ogfod2	0.438678	0.152916	0.0175181
Sbno2	0.43862	0.12076	0.00214909
Med10	0.438418	0.133766	0.00601873
Hsf1	0.438379	0.108546	0.000593975
Cmas	0.438101	0.14208	0.0101768
Kat5	0.438048	0.0991993	0.000156617
Eif3k	0.437936	0.104624	0.000362088
Paip2	0.437933	0.092523	4.77636e-05
Naa20	0.437657	0.136012	0.00711573
Kctd5	0.437423	0.138778	0.00850487
Mrps30	0.437094	0.101075	0.000220038
Crtc2	0.437033	0.10511	0.00039739
Atp6v0b	0.436416	0.0951382	8.35982e-05
Rps23	0.43624	0.155268	0.020131
Srsf5	0.43553	0.101843	0.00026228
Mrps7	0.435445	0.110327	0.000800227
Ufc1	0.435382	0.111636	0.000929127
Wdr74	0.435266	0.124551	0.00325933
Yaf2	0.435228	0.117276	0.00168042
Slc6a18	0.434405	0.117397	0.00174186
Btd	0.43405	0.137622	0.00845754
	0.433779	0.145948	0.0135835
Rpl12	0.433427	0.13918	0.00941545
Acvr1	0.433233	0.135526	0.00750968
Zrsr2	0.433177	0.119102	0.0021177
Tst	0.432734	0.147594	0.0149561
Mad2l1bp	0.432583	0.157354	0.0232477
Ccdc85b	0.432466	0.16952	0.0369757
Snapin	0.432435	0.106573	0.000553733
Hsd17b11	0.432148	0.134727	0.00731499
Cuta	0.432044	0.117528	0.00187432
Rhog	0.432005	0.138584	0.00934161
Brk1	0.431753	0.102924	0.000351988
Cd320	0.431427	0.129306	0.00513965
Wtap	0.430606	0.109511	0.000841294
Eif5	0.430455	0.12846	0.00492435
Slc19a2	0.430318	0.130054	0.00554756
Rnf5	0.429943	0.101599	0.000307767
Tex10	0.429904	0.165834	0.0336223
Txnl1	0.429891	0.0982569	0.000181336
Ticam1	0.429377	0.136919	0.00888281
Ppdpf	0.429106	0.13306	0.00698206
Tmem243	0.429058	0.139174	0.0101911
Fam83g	0.428662	0.148017	0.0163847
Znhit1	0.428652	0.107401	0.000689264
Rps15a	0.42861	0.13253	0.00681945
Pllp	0.428437	0.143366	0.0129902
Zbtb8os	0.428253	0.135554	0.0083311
March5	0.427953	0.0963457	0.000142715
Klk1	0.427915	0.0992042	0.000228984
Hspa5	0.42777	0.103868	0.000453948
Srsf3	0.427639	0.120294	0.00272974
Mrrf	0.427279	0.116134	0.00186166
Tmem68	0.427118	0.165125	0.0340887
Cables2	0.426954	0.153674	0.0216929
Zfp622	0.426936	0.136415	0.00904026
Kbtbd2	0.426374	0.138591	0.0103669
3110043O21Rik	0.426199	0.148789	0.0176806
Rnf25	0.426182	0.113002	0.00139271
Bola3	0.425817	0.107231	0.000738497
Msra	0.425739	0.0938791	0.000102555
Rab11b	0.425703	0.0951463	0.000127225
Bcar1	0.425609	0.122932	0.00359532
Fbxo30	0.425459	0.149568	0.0185281
Gpank1	0.425134	0.160803	0.0298474
Mrps18a	0.424931	0.097601	0.000197756
Ralgds	0.424815	0.140402	0.0118195
Fgfr1op	0.424811	0.123134	0.00370144
Dut	0.424785	0.171588	0.0434976
Tmem14c	0.424586	0.0886479	3.82472e-05
Aptx	0.424527	0.138214	0.0104984
Slc3a2	0.424418	0.147308	0.0169929
Rsl24d1	0.424376	0.149809	0.019027
Rab20	0.424115	0.119066	0.00267094
Map3k2	0.424073	0.115771	0.00195413
Trim24	0.423773	0.104998	0.000599696
Snrpf	0.423224	0.174496	0.0487456
Ppp2cb	0.422769	0.122512	0.00369665
Rpl7a	0.422662	0.0919084	8.00042e-05
Arhgap42	0.422642	0.0869672	2.86948e-05
Tmem55a	0.42248	0.109283	0.00103397
Rps20	0.422332	0.139165	0.0115673
Myl6b	0.422175	0.161894	0.0325234
Sod3	0.422154	0.128039	0.00571962
Kdm1a	0.422089	0.116546	0.00221644
Zbtb34	0.422055	0.155584	0.0253449
Cda	0.421892	0.0995058	0.000298583
Rbm15b	0.42143	0.152308	0.0222682
Cenpv	0.420877	0.15583	0.0260329
Atg10	0.420822	0.173691	0.0490444
Eaf1	0.420672	0.135319	0.00953003
Dnttip1	0.420546	0.160754	0.0319083
Tfe3	0.420505	0.126177	0.00519222
Riok3	0.42043	0.092772	0.000103235
Rpsa	0.420359	0.119339	0.00301399
Mydgf	0.420216	0.105161	0.000678907
Mrpl30	0.420165	0.114111	0.00184639
Taf9	0.420031	0.145848	0.0170216
Dctn3	0.419944	0.110938	0.00133424
Med28	0.419767	0.0937975	0.00012676
Mettl7b	0.419629	0.135451	0.00978347
Trim39	0.419455	0.125464	0.00504083
Cetn2	0.419232	0.112693	0.00163387
Polb	0.419082	0.143086	0.0150578
Rsph3b	0.418714	0.162843	0.0353169
Prpf38b	0.418685	0.122973	0.00423645
Elmo3	0.418657	0.108912	0.00110348
Rps6kb2	0.418477	0.130778	0.00745068
Tmem134	0.418398	0.0799821	6.2872e-06
Gadd45gip1	0.418023	0.136423	0.0106954
Rpl18	0.417946	0.114579	0.002054
Fcgr2b	0.417837	0.0971015	0.000238432
Gm29394	0.41777	0.14218	0.0147318
Mtmr11	0.417702	0.103609	0.000607162
Gpx4	0.417685	0.0836238	1.64265e-05
Arf5	0.417664	0.101295	0.000445808
Myl6	0.417661	0.0892445	5.88961e-05
Dnajc12	0.417557	0.137898	0.0117556
Pih1d1	0.41703	0.117736	0.00283733
	0.417019	0.122306	0.00417459
Ubp1	0.416707	0.0832437	1.57108e-05
Kti12	0.416652	0.160506	0.0333646
Gm16286	0.416583	0.134438	0.00976494
Slc22a2	0.416374	0.0924945	0.000115359
Faap20	0.416206	0.110243	0.00137916
Bphl	0.416171	0.104036	0.000672974
Supt4a	0.415719	0.146332	0.0186791
mt-Co1	0.415708	0.101024	0.000457964
Rabac1	0.415704	0.113771	0.00201413
Txnrd2	0.415575	0.158058	0.0309339
Vdac3	0.415411	0.0947488	0.000175644
Ttc19	0.414771	0.136164	0.0112006
Spp1	0.41432	0.171685	0.0499058
H2afv	0.414104	0.130335	0.00792431
Insig1	0.413866	0.147929	0.0206815
Sep15	0.413752	0.0786743	5.6271e-06
Tmem176a	0.413259	0.0854647	3.17324e-05
U2af1l4	0.413247	0.114969	0.00241036
Sharpin	0.413081	0.107046	0.00105441
Swi5	0.412871	0.100964	0.000499942
0610012G03Rik	0.412779	0.139987	0.0143865
Abhd11	0.412765	0.131334	0.00872845
B4galt3	0.412341	0.120986	0.00419118
Psmb4	0.412163	0.0802852	9.53977e-06
Sar1b	0.411991	0.0696513	2.79301e-07
Zyx	0.41175	0.13676	0.0122886
Slc17a1	0.411337	0.0857957	3.75416e-05
S100a16	0.410768	0.111491	0.0018335
Dcxr	0.410655	0.120305	0.00413739
Stard10	0.410552	0.0876335	5.7772e-05
Rock2	0.410503	0.167814	0.0465453
Dusp22	0.410144	0.147627	0.0216929
Akr1e1	0.410135	0.115764	0.00283406
2810025M15Rik	0.410052	0.158578	0.0341257
Rplp1	0.409955	0.156815	0.0320347
Ppia	0.409949	0.091193	0.000117855
Rpf1	0.409843	0.106632	0.00110417
Eef1b2	0.409807	0.1069	0.00113646
Hras	0.409337	0.0911569	0.000119695
Dusp12	0.409049	0.152251	0.0269558
Enpp3	0.408913	0.110467	0.00173567
B4galt6	0.408896	0.145437	0.0200388
Zfp641	0.408844	0.14996	0.0245279
Ilkap	0.408543	0.123895	0.00571645
Apoa1bp	0.408352	0.108423	0.00141346
Sssca1	0.408219	0.155705	0.0315048
Wtip	0.407998	0.156438	0.0325197
Rpl18a	0.407778	0.104103	0.000883997
Zbtb22	0.40757	0.114375	0.0026614
Brd2	0.40753	0.108176	0.00140957
Smap1	0.407267	0.0704923	5.53452e-07
Blvra	0.406534	0.127538	0.00770316
Rpl29	0.406503	0.154547	0.0308717
Ube2j2	0.406439	0.138974	0.015216
Zc3h10	0.406069	0.130885	0.00967764
Marc2	0.405394	0.0681455	2.37937e-07
Eps8l2	0.405138	0.0944866	0.000251944
Hnrnpab	0.404844	0.0984168	0.00046025
Fis1	0.404787	0.105267	0.00109985
Pdia6	0.404191	0.0822257	2.27512e-05
Gtf2h5	0.403333	0.11677	0.00365982
Gtpbp4	0.40296	0.154547	0.0325296
Spag7	0.402886	0.126752	0.00790478
Tomm5	0.402801	0.16032	0.0401865
Khk	0.402738	0.102589	0.000860754
Sqstm1	0.402568	0.144927	0.0217126
Rgs2	0.402258	0.151257	0.0286989
Serpinb1a	0.402105	0.150082	0.0274151
Csnk2b	0.402028	0.0743405	2.9029e-06
Stx3	0.401912	0.103198	0.000943237
Dxo	0.401828	0.102052	0.000827791
Parl	0.401767	0.105427	0.0012234
Mrpl32	0.401693	0.165269	0.0481843
Nudt19	0.401545	0.146305	0.0235007
Anapc16	0.401511	0.117041	0.00393552
Cst3	0.401229	0.110265	0.00210789
Ctdp1	0.401168	0.138732	0.0165542
Guk1	0.40096	0.0985746	0.000536607
Nt5c	0.400753	0.148295	0.0259646
Tacstd2	0.400709	0.16458	0.0477144
Mrpl24	0.400651	0.0993344	0.000604986
Rfx1	0.400488	0.148998	0.0268754
Elof1	0.400072	0.109686	0.002054
Tjap1	0.400025	0.137771	0.0160388
Lage3	0.399958	0.126696	0.00839137
2700097O09Rik	0.399437	0.165226	0.0495035
Eif3h	0.398856	0.083744	4.25115e-05
Rps16	0.398635	0.119439	0.00512836
Fgfr4	0.398527	0.128521	0.00971647
Vps16	0.398502	0.122537	0.00648159
Echdc2	0.398379	0.151805	0.0313298
Ccdc50	0.398048	0.0958231	0.000402851
Psmd7	0.398007	0.0980226	0.000549141
Adrm1	0.397824	0.0875253	9.83408e-05
Phldb1	0.397784	0.144549	0.0231192
Hes1	0.397247	0.135669	0.015082
Lypla2	0.397216	0.112721	0.0030005
Mri1	0.397144	0.114455	0.00351171
Kdm6b	0.397068	0.0828887	3.81669e-05
Mapk1ip1	0.396991	0.164297	0.0495858
Mrpl51	0.396601	0.12311	0.00704708
Mapre3	0.396554	0.10437	0.0012698
Gsk3a	0.396514	0.100398	0.000792905
Erich4	0.396495	0.130497	0.0114559
Tomm22	0.396217	0.106699	0.00166951
Ubap1	0.395872	0.0897479	0.000159474
Kmt2a	0.395834	0.120939	0.00609473
Ugdh	0.395822	0.149452	0.029479
Tmem126a	0.395632	0.140662	0.0199902
Rps7	0.395614	0.108005	0.00195413
AI606181	0.395225	0.154695	0.0366466
Gimap9	0.395197	0.1573	0.0401884
Klf16	0.395182	0.148251	0.0282855
Cox18	0.395117	0.158671	0.0421118
Zwint	0.395046	0.0993441	0.00072501
Ufd1l	0.394888	0.0944179	0.000366572
Tanc2	0.394555	0.119309	0.00557636
Iscu	0.394038	0.0920835	0.000260604
Srm	0.39381	0.130125	0.0117986
Zfp384	0.393711	0.0994582	0.000768486
Rnf41	0.393445	0.127947	0.0104054
Bola1	0.393098	0.156916	0.0408107
Srpk1	0.393015	0.0951996	0.000439599
Wdr45	0.392991	0.110697	0.00276835
Nprl2	0.392752	0.115264	0.00420042
Sema4b	0.39274	0.106492	0.00181621
Higd1a	0.3925	0.154012	0.0372148
Cdc34	0.391923	0.101759	0.00107703
Drap1	0.3919	0.107896	0.00214909
Edf1	0.391835	0.103952	0.00140106
Ndufc2	0.391667	0.151094	0.0336223
Acox2	0.391425	0.132217	0.0139675
Dnal4	0.391186	0.132914	0.0145672
Fez2	0.391176	0.0893965	0.000181078
March7	0.390925	0.160734	0.0480148
Golt1b	0.390896	0.134434	0.0158956
Smndc1	0.390818	0.133462	0.0150745
Sgms2	0.390653	0.139877	0.0209451
Src	0.390025	0.112333	0.00349304
Rps18	0.389707	0.121503	0.00731649
Smim20	0.389585	0.120963	0.007059
Mocs2	0.389447	0.0811818	3.70789e-05
Rhbdd1	0.389269	0.135647	0.017472
Timm17a	0.389138	0.105233	0.00175663
Nrbp1	0.388324	0.0860855	0.000111641
Mrpl46	0.38796	0.129392	0.0126855
Itsn2	0.387693	0.146797	0.0300211
Sumo3	0.387568	0.106419	0.00209005
Ppib	0.387136	0.0864932	0.000126524
Ssr2	0.387099	0.0923334	0.000354801
Mrps35	0.387055	0.118382	0.00614484
B4galt1	0.386981	0.129375	0.0129194
Thoc1	0.386947	0.142556	0.0252565
Rab9	0.386805	0.109877	0.00302929
Adrb2	0.386745	0.152185	0.0377758
Zbtb20	0.386242	0.131228	0.0145658
Syvn1	0.386081	0.108488	0.00270166
Trp53	0.386072	0.115461	0.00503394
Cox20	0.385929	0.15427	0.041071
Mrps34	0.385855	0.116555	0.00552575
Qdpr	0.385233	0.0898241	0.000251112
Creb3	0.385051	0.0941252	0.000498602
Prrg2	0.384591	0.109847	0.00319299
Ring1	0.384474	0.113013	0.0042683
Rassf7	0.38434	0.116525	0.00570611
Them4	0.384336	0.143535	0.0275016
Tpgs1	0.384288	0.138873	0.0222682
Ggnbp2	0.384251	0.130705	0.0146931
Pdcd2l	0.384032	0.154731	0.0429369
Ubxn8	0.383987	0.0945737	0.000549141
Fzd6	0.383955	0.146856	0.0320212
Hoxb2	0.383701	0.142847	0.0269818
Rpl15	0.383343	0.0986163	0.0009646
Rer1	0.383171	0.0794976	3.35726e-05
Alkbh3	0.383057	0.110108	0.00342373
Mbd2	0.382944	0.0905008	0.000307767
Rps6	0.382601	0.119682	0.00750891
Gpx3	0.382027	0.0928084	0.000456887
Abtb1	0.38189	0.133439	0.0177596
Mcee	0.381431	0.132235	0.016861
0610040J01Rik	0.380727	0.0929142	0.000486134
Srsf4	0.380546	0.112518	0.00451523
Pak1	0.380503	0.110795	0.00388863
Vti1b	0.380045	0.0936016	0.000549141
Wdr55	0.379934	0.116433	0.00627194
Rbx1	0.379897	0.111932	0.00436399
Pisd	0.37973	0.122019	0.00946091
Ppp2ca	0.379352	0.0828393	8.612e-05
Reep5	0.379283	0.10137	0.00152146
Tsr3	0.379189	0.143041	0.0293263
Cep57	0.378985	0.129332	0.0150076
Cmbl	0.378787	0.103409	0.00195413
Ap1g2	0.378347	0.126394	0.0128348
Creld2	0.37764	0.100459	0.00144524
Secisbp2	0.377539	0.127663	0.0140844
Clic1	0.377141	0.133778	0.0196767
Crym	0.377098	0.149797	0.0398338
Slc25a3	0.376599	0.078088	3.31563e-05
Med7	0.376454	0.110428	0.00418166
Nit2	0.37623	0.101587	0.00172642
Phyh	0.376138	0.11182	0.00476014
mt-Nd5	0.376058	0.117136	0.00725456
Frg1	0.376044	0.145538	0.0343049
Lins	0.375805	0.149776	0.0404595
Cpq	0.375738	0.0765585	2.34424e-05
Mrps17	0.375516	0.106655	0.00302787
Ap1s1	0.375265	0.104719	0.00249472
Ppp3ca	0.375141	0.125933	0.0133396
Sf3b1	0.37512	0.120734	0.00957468
Med15	0.374838	0.120587	0.00953601
Setd1a	0.374826	0.138358	0.025586
Rpl11	0.374769	0.125312	0.01293
Macrod1	0.374394	0.130932	0.0178714
Ndufaf5	0.374007	0.152256	0.0454493
Zfp335	0.373984	0.107736	0.00349674
Jmjd6	0.373578	0.115372	0.00674556
Smad1	0.3731	0.136611	0.0242961
Ccbl1	0.372241	0.13659	0.0245876
Rpp21	0.37215	0.142881	0.032745
Nmnat3	0.372136	0.119069	0.00914613
Dot1l	0.37211	0.151616	0.0456539
Txndc17	0.371729	0.118535	0.00888281
Gstk1	0.371264	0.108468	0.00402493
Rpl21	0.371209	0.121368	0.01085
Casp8	0.3712	0.134923	0.0231463
Kdm5b	0.370656	0.114788	0.00690476
Gps2	0.370372	0.104511	0.0028291
Apool	0.370171	0.109156	0.00439295
Hivep2	0.370099	0.12047	0.0104884
Dhps	0.370054	0.14539	0.0374761
Hibadh	0.369868	0.0985885	0.00147285
Ube2h	0.369708	0.0912735	0.000568385
Sdccag3	0.369698	0.0960227	0.00108187
Hdac3	0.369534	0.098038	0.00140106
Nfu1	0.369401	0.117084	0.00844059
Taf5l	0.36887	0.151467	0.0476627
Stx5a	0.368814	0.102973	0.00250839
Depdc7	0.368769	0.143755	0.0358152
Clybl	0.368634	0.0868947	0.000295963
Atxn2l	0.368284	0.104419	0.00297515
Serpinf2	0.367968	0.132717	0.0219999
Wdr75	0.367886	0.142547	0.0345464
Sav1	0.367836	0.129984	0.0191724
Haao	0.367372	0.117832	0.00933314
Ndufs8	0.367186	0.0898355	0.000502484
Ssna1	0.366826	0.141424	0.0335026
Nfkb1	0.366429	0.0972604	0.00140931
Naca	0.366363	0.0930892	0.000832187
Isg20l2	0.366329	0.14718	0.0422221
Got1	0.366323	0.110331	0.00537832
Ube2e1	0.366205	0.0884773	0.00042318
Aes	0.366146	0.0721863	1.20679e-05
Mrpl43	0.366136	0.116776	0.00889797
Galnt3	0.366039	0.106762	0.003958
Tspyl2	0.365891	0.133729	0.0239971
Lama1	0.365873	0.147631	0.0432815
Ranbp3	0.36556	0.124329	0.0146822
Mrps15	0.365441	0.13395	0.0244543
Akap13	0.365306	0.14372	0.0377509
Psmd12	0.365204	0.0726705	1.44361e-05
Rbm17	0.36519	0.116643	0.009019
Nfe2l2	0.364987	0.126572	0.0168883
Hook2	0.364732	0.114183	0.00756001
Timm17b	0.364673	0.14753	0.0438375
Gna13	0.36461	0.127256	0.0176632
Hnrnpl	0.3645	0.0823357	0.00015051
Cacybp	0.364216	0.104974	0.00351369
Srd5a3	0.363962	0.116294	0.00904026
Zfp598	0.363819	0.0853014	0.000273422
Ctps	0.3636	0.125165	0.0159975
Nmd3	0.363304	0.135906	0.0277864
Errfi1	0.363264	0.104665	0.00350211
Nup62	0.363022	0.136687	0.0289479
Zdhhc12	0.36281	0.147526	0.0451346
Fam132a	0.362602	0.124335	0.0155456
Uqcrfs1	0.362584	0.102713	0.00294234
Rpl9	0.362085	0.10637	0.00424516
Dapk3	0.361927	0.111557	0.00662371
Ctnnal1	0.36186	0.131661	0.0232818
Surf6	0.361754	0.120402	0.0125141
Sys1	0.361733	0.10428	0.00351767
Atp5o	0.361587	0.0878312	0.000456249
Rbpms	0.361379	0.0994084	0.00213061
1110032A03Rik	0.361186	0.108829	0.00539984
Srrt	0.361095	0.133577	0.0259417
Crls1	0.361071	0.128756	0.0203823
Suco	0.360917	0.115139	0.00891371
Ebp	0.360916	0.114028	0.00819394
Cited2	0.360726	0.125623	0.0174077
Gapdh	0.360677	0.0960428	0.00145836
9430016H08Rik	0.360391	0.106552	0.0045138
Rab24	0.360151	0.113107	0.00777789
Arhgef28	0.359782	0.108031	0.00521951
Slc35b1	0.35965	0.103281	0.00339144
Gtf3c6	0.359607	0.132363	0.0251034
Spag9	0.3594	0.0715157	1.44361e-05
Ptms	0.359209	0.105991	0.00442341
Ndufa9	0.359167	0.0819073	0.000175415
Tnrc6a	0.359121	0.108372	0.00547374
Gabarapl2	0.358727	0.142696	0.0400953
Rbbp8	0.358653	0.120809	0.013691
Slc22a22	0.358486	0.0987047	0.00214909
Dmtf1	0.358262	0.0970585	0.00179781
Gramd1a	0.358166	0.11315	0.00819025
Erp29	0.358042	0.106668	0.00484682
Nsdhl	0.35783	0.133012	0.0266947
Cdk11b	0.357796	0.123748	0.016567
Tmem45b	0.357788	0.142698	0.0406286
Parp8	0.357353	0.135494	0.0303186
Galt	0.357315	0.11902	0.0125816
Imp3	0.35656	0.10318	0.00364348
Metap1d	0.355963	0.129134	0.0228671
Akr7a5	0.355853	0.106547	0.00509549
Fads3	0.355839	0.117298	0.0115975
Cpne1	0.355647	0.103346	0.0038065
Chchd7	0.355114	0.107558	0.0056506
Dgcr14	0.355017	0.128269	0.0222539
Sfswap	0.354986	0.138577	0.0360816
Spcs1	0.354887	0.0885297	0.000654267
Mrpl16	0.354844	0.102206	0.00349304
Gstm1	0.354701	0.096596	0.00189653
Sars	0.35466	0.137994	0.0353902
Rasa2	0.354119	0.121162	0.0152727
Mrpl38	0.353687	0.0890441	0.000735947
Sart1	0.353604	0.109936	0.00714274
Hsd3b3	0.353572	0.102686	0.00378502
Rab3gap2	0.353552	0.13194	0.0274043
Akr1a1	0.353303	0.0654596	3.0233e-06
Tecr	0.35279	0.104567	0.00463975
Mrpl2	0.352672	0.10097	0.00327939
Rsrp1	0.352493	0.106592	0.00557636
Fbxl6	0.352487	0.130484	0.025999
Tbc1d17	0.352337	0.119366	0.0143001
Slc22a18	0.352315	0.107126	0.00584614
Plcb1	0.351462	0.109254	0.0071338
Pdcd6	0.351171	0.0825023	0.000281227
Psmb1	0.351037	0.0889181	0.000797417
Thap7	0.351022	0.125446	0.02067
Lpar3	0.350837	0.127053	0.0225878
Papd4	0.350793	0.137979	0.0377074
Sdr39u1	0.350379	0.11864	0.0142372
Znrf1	0.350134	0.0908917	0.0010761
Eif5a	0.350061	0.0885495	0.000782607
Tra2b	0.349998	0.1125	0.00948399
Mrpl4	0.349749	0.100573	0.00343524
Fxr2	0.349445	0.097862	0.00259892
Pyroxd1	0.348271	0.12646	0.0229981
Igfbp7	0.348138	0.0966877	0.00236399
Cela1	0.348045	0.13243	0.0310278
Clpp	0.347624	0.114433	0.0114723
Tfrc	0.347528	0.12198	0.0183281
Txn2	0.347381	0.0900456	0.00105683
Tmco1	0.346687	0.111711	0.00966524
Nxf1	0.346583	0.115959	0.0129856
Wdr73	0.346334	0.136443	0.0379855
Brwd1	0.345566	0.127003	0.02486
Rheb	0.345367	0.082371	0.00035449
Tmem43	0.345242	0.137899	0.04097
1110004F10Rik	0.345223	0.117055	0.0143708
1700037H04Rik	0.345168	0.139579	0.0437297
Zbtb11	0.344073	0.10046	0.00399687
Aspa	0.343736	0.118355	0.0160119
Smim12	0.343108	0.11726	0.0151595
Psmg1	0.343016	0.11563	0.0137687
Mycbp	0.343016	0.116782	0.0147768
Pak1ip1	0.342991	0.119223	0.0171752
Rnf103	0.342853	0.112009	0.0107674
Cnih1	0.342738	0.0763084	0.000119575
Auh	0.342225	0.0863557	0.00075853
Sdcbp	0.341977	0.0972917	0.003075
Tinf2	0.341961	0.133942	0.0368006
Vps72	0.341768	0.0972271	0.00307436
Ppp2r5b	0.341678	0.10977	0.00945249
Ndufs3	0.341589	0.0791728	0.00022844
Taf8	0.341442	0.12884	0.0293705
Napg	0.341407	0.102578	0.00525168
Tmem120a	0.341172	0.0907613	0.00144524
Tmigd1	0.340996	0.119053	0.0176806
Calm2	0.340996	0.0906296	0.00143027
Mtx1	0.340903	0.120003	0.0186791
Map2k7	0.340714	0.130675	0.0325296
Alyref	0.340583	0.131683	0.0340945
Tceal8	0.340451	0.104245	0.00621713
Ran	0.340276	0.0968311	0.00307746
Ifngr2	0.340201	0.138072	0.0446642
Tspo	0.340127	0.122985	0.0223481
Akr1b10	0.339685	0.118765	0.0178473
Hsd17b10	0.339643	0.100584	0.00459495
Sf3a2	0.339529	0.0947912	0.00250795
Cisd3	0.339445	0.128092	0.0293727
Met	0.339031	0.102414	0.00552575
Dhfr	0.338734	0.0940483	0.00235844
Pex7	0.338726	0.0934435	0.00219993
Ddx19b	0.338659	0.12717	0.028439
Fbxw4	0.338536	0.137876	0.0455518
Mier1	0.33836	0.12966	0.0324318
Mvd	0.338293	0.134539	0.0400642
Drg1	0.338038	0.0837617	0.000599757
Srsf7	0.33737	0.119467	0.0194364
Arf4	0.337287	0.0797135	0.000307767
Oaf	0.337269	0.125562	0.0269818
H2-T22	0.336989	0.118896	0.0189711
Pex16	0.336512	0.133861	0.0400953
Atp6v1b2	0.336471	0.0903135	0.0016039
	0.336238	0.122632	0.0236625
Sugp2	0.336049	0.129195	0.0330025
Yy1	0.335971	0.103983	0.0068695
Fam103a1	0.33586	0.138595	0.0489912
Metrnl	0.335468	0.135049	0.042717
Rpl32	0.335428	0.1293	0.0334751
Lsm12	0.335278	0.116933	0.0175746
Psmb7	0.335235	0.0901324	0.00163581
Stradb	0.33474	0.096419	0.00349304
Pnp	0.334384	0.102514	0.00629504
Dirc2	0.334319	0.108935	0.0105656
Tpm4	0.334056	0.127526	0.0316761
Cfap20	0.333739	0.135434	0.0446392
Snrpd3	0.333684	0.107539	0.0096709
Atp5f1	0.333535	0.0841782	0.000759629
Ppp1r13b	0.33353	0.137899	0.0493851
Rnh1	0.33346	0.108444	0.0104054
Psma7	0.333194	0.1041	0.00744162
Hebp1	0.333174	0.116391	0.0177344
Lias	0.333132	0.0853877	0.000927894
Vps37c	0.33311	0.0991872	0.00483054
Tial1	0.332813	0.0936221	0.00272974
Nol7	0.332592	0.115379	0.0169375
Fam134b	0.332407	0.103355	0.00714698
Abtb2	0.331754	0.137465	0.0499028
1110065P20Rik	0.331586	0.136987	0.0492008
Bmp2k	0.330872	0.124236	0.0284302
Mpc2	0.330731	0.106979	0.00995319
Tbc1d15	0.330665	0.120869	0.0240068
Ppp1r15b	0.33057	0.0972439	0.00429954
Ergic2	0.329984	0.103384	0.00760832
March2	0.328505	0.0935582	0.00310354
Rap1a	0.328206	0.10928	0.0125467
Cript	0.327701	0.0956586	0.00399071
Dtx3	0.327507	0.0940894	0.00340449
Snrpb	0.327413	0.107601	0.0113066
Aup1	0.327219	0.0804788	0.000539538
Hagh	0.327195	0.0769814	0.000286756
Son	0.327171	0.132374	0.0438619
Bag1	0.327162	0.0878199	0.00160427
Eif2s2	0.32714	0.130136	0.0400953
3110002H16Rik	0.32694	0.104478	0.0090423
Rnf146	0.326611	0.121784	0.0272611
Arl6ip1	0.326514	0.0839383	0.000956622
Galnt14	0.326447	0.117649	0.0218783
Phkg2	0.326389	0.129344	0.0392789
Mrpl12	0.326041	0.0948173	0.00383472
2210016F16Rik	0.326027	0.0996732	0.00613002
Otub1	0.326023	0.0821915	0.0007493
Trappc4	0.325971	0.113676	0.0175642
Mpp1	0.325647	0.114184	0.0182081
Ybx3	0.325614	0.116714	0.0211016
Ssu72	0.325504	0.0885084	0.00186681
Sdhc	0.325325	0.0639218	1.14514e-05
C1d	0.324902	0.125664	0.0341487
Pcyt2	0.324889	0.127343	0.0369667
Otud5	0.324675	0.10633	0.0109905
Fahd1	0.324459	0.10146	0.00749031
Apbb2	0.324279	0.102434	0.00818759
Tsg101	0.324156	0.0998041	0.00655155
Ppp4c	0.323767	0.120878	0.0274623
Stxbp3	0.323627	0.0850228	0.00123929
Gabarap	0.32311	0.0812923	0.000729605
Fundc2	0.323008	0.0978617	0.00566721
Crebrf	0.322529	0.119325	0.0259453
Gabbr1	0.32244	0.11687	0.022725
Sh3rf1	0.322277	0.10051	0.00732887
Pitpnc1	0.322002	0.0871677	0.00177988
Rpl22	0.321962	0.107923	0.0131782
Aamp	0.321732	0.0825295	0.00093334
Caml	0.32168	0.107358	0.0127522
Coa3	0.32161	0.131868	0.0473344
Atg4a	0.321207	0.122061	0.0307787
Pabpc4	0.321112	0.11477	0.0206792
Mif	0.321085	0.102364	0.00887172
Etfa	0.320966	0.0885926	0.00220793
Flot1	0.320608	0.0898889	0.0026368
Aatf	0.320493	0.123132	0.0328643
Mtx2	0.319929	0.0978511	0.00614484
Tmed4	0.319848	0.0823086	0.000967678
Kcmf1	0.319591	0.0773713	0.000436435
Spcs2	0.319227	0.094712	0.00468169
Tmem9b	0.318922	0.0822757	0.000995381
Ctdnep1	0.31844	0.111609	0.0181616
Mpdu1	0.318431	0.121408	0.0314471
Trnau1ap	0.3181	0.120574	0.0302535
Polr1c	0.31808	0.124145	0.0360464
Pdzk1ip1	0.317619	0.108247	0.0148661
Gstt1	0.317439	0.0928997	0.00409242
Mef2d	0.317393	0.119745	0.0293388
Prdx2	0.317338	0.0928719	0.00409242
Camk2g	0.316493	0.129572	0.0469385
Zmat2	0.315809	0.112586	0.0203496
Nprl3	0.315693	0.101684	0.00963648
Aspscr1	0.315679	0.107684	0.0149704
Tm2d2	0.315499	0.10105	0.00922197
Cnbp	0.315411	0.0992117	0.0078905
Ptk2b	0.314986	0.0976597	0.00697449
Arl8a	0.314918	0.0926847	0.00431837
Ndufab1	0.314731	0.107694	0.0152791
Anxa7	0.31438	0.0926134	0.00435845
Pgls	0.313558	0.125814	0.0419312
Stub1	0.313301	0.102077	0.0105619
Eif3g	0.313189	0.1056	0.0137896
Rps9	0.313098	0.121819	0.0353902
Ndufaf1	0.312903	0.115315	0.0252956
Psmc3	0.312539	0.0816528	0.0011591
Dnajc19	0.312079	0.116331	0.0272254
Fibp	0.311809	0.113104	0.0228539
Tmed9	0.311751	0.0938923	0.00537832
Osbpl3	0.311288	0.124767	0.0416552
Slc25a37	0.311272	0.101181	0.0103669
Fbxl17	0.311042	0.11845	0.0311857
Glmp	0.310975	0.0930498	0.00506063
Psmd11	0.310157	0.0957086	0.00669831
Cops5	0.309947	0.0864321	0.00247666
Trim27	0.309299	0.118886	0.032958
Snx3	0.308559	0.0802509	0.00110087
Psma4	0.308531	0.104094	0.0138483
Btf3	0.308468	0.100673	0.0106954
Mbd3	0.30835	0.107337	0.0173628
BC017643	0.308139	0.120506	0.0364955
Ahsa2	0.307918	0.127211	0.0492008
Dao	0.307585	0.0673788	9.0917e-05
Dctn2	0.307071	0.0819506	0.00149254
Syf2	0.306738	0.112705	0.0248232
Tspan31	0.306636	0.0826939	0.00169768
Gnas	0.306518	0.0657035	6.24161e-05
Grhpr	0.306443	0.108441	0.0193381
Upb1	0.306283	0.114036	0.0269934
Rnf7	0.30613	0.115312	0.0290142
Chchd4	0.306002	0.106678	0.0175183
Fam53c	0.305937	0.126522	0.0494543
Dhrs1	0.305934	0.0919842	0.00529085
Tmem183a	0.305735	0.0939755	0.00645822
Fam76a	0.305686	0.101832	0.0125816
Pdhb	0.305383	0.0858551	0.00271329
Vcl	0.305032	0.123272	0.0435846
Cltb	0.304843	0.0903662	0.00464431
Cfl2	0.304838	0.0896751	0.00429954
Snx18	0.304398	0.0928473	0.00600561
Derl1	0.304356	0.085971	0.00284983
Nfx1	0.303083	0.108132	0.0204284
Hnrnpa2b1	0.303083	0.0984863	0.0103435
Ube2f	0.302944	0.108245	0.0206447
Pdcl3	0.302774	0.124175	0.0473894
Smagp	0.302748	0.103864	0.0155991
Il17ra	0.302528	0.111325	0.0250677
Ezr	0.302107	0.0823499	0.00191752
	0.301475	0.098001	0.0103685
Psmb2	0.30124	0.11833	0.0374314
Baiap2l2	0.301184	0.123064	0.0464123
Cdip1	0.301028	0.0947288	0.00791557
Ube3a	0.300901	0.119549	0.0398525
Dcaf10	0.300862	0.0948992	0.00806852
Rnf126	0.300797	0.0979255	0.0104962
Mcu	0.300758	0.122971	0.0465769
Lsg1	0.299326	0.113944	0.031118
Mrpl11	0.299198	0.11665	0.0358293
Ubr2	0.299136	0.0991947	0.0121352
Naa25	0.298543	0.12232	0.0471329
Shmt2	0.298432	0.105125	0.0187645
C1qbp	0.298416	0.0911957	0.00610467
H13	0.298155	0.0789477	0.00137398
Tmem214	0.297784	0.0897333	0.00540081
Chd1	0.297368	0.115438	0.0349407
Phyhipl	0.297198	0.104498	0.0185409
Cd151	0.296987	0.101857	0.0155658
Psmd6	0.296613	0.0841116	0.00297979
Eefsec	0.296566	0.103545	0.0176813
Rnf181	0.296265	0.0806049	0.00187617
Ctbp1	0.295898	0.079414	0.00160258
Calr	0.295434	0.063325	6.24161e-05
Tmem59	0.295337	0.0522943	1.00355e-06
Slc22a1	0.295096	0.0696898	0.000305295
Bckdhb	0.295012	0.116133	0.0378428
Pttg1ip	0.295007	0.0739189	0.000689264
Bsg	0.294953	0.0816482	0.00227908
Tsfm	0.294539	0.121585	0.0490515
Cnpy3	0.294371	0.121747	0.049465
Tmem38b	0.293873	0.10647	0.0226627
Eif1ad	0.293819	0.109563	0.0272656
Gcsh	0.293478	0.110722	0.0293388
Zfyve27	0.293222	0.0927503	0.00828673
Gstt2	0.293066	0.121008	0.0491144
Iyd	0.292968	0.108757	0.0264716
Jkamp	0.292962	0.0994092	0.0144394
Ngly1	0.292464	0.0918779	0.00779795
Tuba4a	0.292229	0.0831927	0.00308997
Rexo2	0.291249	0.105239	0.0222642
Myl12b	0.291203	0.0789872	0.00182193
Sumf1	0.291155	0.0797867	0.00204516
Unc50	0.291025	0.102175	0.0183666
Fnta	0.290936	0.0942615	0.010094
Eif1b	0.290663	0.102977	0.0195075
0610007P14Rik	0.290598	0.119265	0.0475337
Surf2	0.29022	0.111957	0.0336223
Lmo4	0.289805	0.116789	0.0429871
Ddx39b	0.289791	0.101378	0.0179044
Atp5d	0.289653	0.0996703	0.0159614
Cope	0.289481	0.104914	0.0227136
Cdk10	0.289475	0.11957	0.049189
Sf1	0.28921	0.0936764	0.0100691
Mea1	0.289116	0.107445	0.0266544
Cd47	0.288991	0.103341	0.0207554
Sugct	0.288771	0.0983827	0.0148501
Rtca	0.288758	0.109819	0.0309305
Sec22b	0.288553	0.0963756	0.0128159
Ilf2	0.288199	0.110543	0.0325426
Mcl1	0.287717	0.1131	0.0375884
Commd3	0.287519	0.0887577	0.0067225
Tram1	0.287494	0.0765583	0.00145836
Vapa	0.287274	0.0926471	0.00971647
Herc3	0.286734	0.118842	0.049942
Sdf2	0.286517	0.112931	0.0380606
Dda1	0.285469	0.106437	0.0272552
Hacd2	0.285208	0.107185	0.0285988
	0.284845	0.111119	0.0359347
Chmp2a	0.284504	0.093832	0.011633
Ldha	0.284449	0.0822736	0.00362668
Atraid	0.284146	0.0812962	0.00325658
Hdgf	0.284003	0.0834814	0.0042683
Cnpy2	0.283924	0.103691	0.0238856
Prdx6	0.283908	0.071435	0.000729971
Rae1	0.283856	0.0968957	0.0150373
Ufm1	0.283761	0.0821802	0.00367022
Ikbkb	0.283683	0.101775	0.0212116
Rab28	0.282358	0.112978	0.0412589
Mrpl45	0.281967	0.109407	0.0348344
Asna1	0.281956	0.10142	0.0216215
[truncated: 2,171 more rows]

## Sheet: 4.EPs WT sham vs CCN2 KO sham 
Supplementary Table 2.4. Enriched pathways between WT sham and CCN2 KO sham
& based on normalized enrichment score (NES)
	Enrichment in WT sham phenotype:
RANK &	NAME	SIZE	NES	FDR q-val
	KEGG_ASTHMA	23	-1.72226	0.157295
	HALLMARK_INTERFERON_ALPHA_RESPONSE	95	-1.63312	0.0180097
	HALLMARK_INTERFERON_GAMMA_RESPONSE	194	-1.46317	0.0500769
	Enrichment in CCN2 KO sham phenotype:
RANK &	NAME	SIZE	NES	FDR q-val
	KEGG_INSULIN_SIGNALING_PATHWAY	134	1.63988	0.248757
	KEGG_TRYPTOPHAN_METABOLISM	40	1.61782	0.220303
	HALLMARK_APICAL_SURFACE	43	1.60795	0.0405073
	KEGG_ENDOMETRIAL_CANCER	52	1.57182	0.219268
	KEGG_DRUG_METABOLISM_CYTOCHROME_P450	50	1.56004	0.204582
	HALLMARK_HEDGEHOG_SIGNALING	36	1.55159	0.0520292
	KEGG_PENTOSE_PHOSPHATE_PATHWAY	26	1.53602	0.214075
	KEGG_VALINE_LEUCINE_AND_ISOLEUCINE_DEGRADATION	44	1.52818	0.201243
	KEGG_ADHERENS_JUNCTION	73	1.52289	0.189656
	HALLMARK_FATTY_ACID_METABOLISM	157	1.44236	0.132106
	HALLMARK_NOTCH_SIGNALING	32	1.39031	0.179626
	HALLMARK_EPITHELIAL_MESENCHYMAL_TRANSITION	196	1.35188	0.212001

## Sheet: 5.EPs WT sham vs WT IRI
Supplementary Table 2.5. Enriched pathways between WT sham and WT IRI
& based on normalized enrichment score (NES)
	Enrichment in WT sham phenotype:
RANK &	NAME	SIZE	NES	FDR q-val
1	KEGG_SYSTEMIC_LUPUS_ERYTHEMATOSUS	47	-1.72851	0.140114
2	KEGG_DNA_REPLICATION	35	-1.58333	0.219817
3	KEGG_HOMOLOGOUS_RECOMBINATION	25	-1.53363	0.202026
4	KEGG_OXIDATIVE_PHOSPHORYLATION	99	-1.49652	0.233473
	Enrichment in WT IRI phenotype:
RANK &	NAME	SIZE	NES	FDR q-val
1	HALLMARK_TNFA_SIGNALING_VIA_NFKB	198	2.69564	0
2	HALLMARK_UNFOLDED_PROTEIN_RESPONSE	112	2.15237	0
3	HALLMARK_P53_PATHWAY	200	2.07514	0
4	HALLMARK_HYPOXIA	197	2.03904	0
5	HALLMARK_INFLAMMATORY_RESPONSE	198	1.9668	0
6	HALLMARK_IL6_JAK_STAT3_SIGNALING	87	1.90883	0
7	HALLMARK_UV_RESPONSE_UP	156	1.86505	0
8	KEGG_ERBB_SIGNALING_PATHWAY	85	1.85304	0.0409658
9	HALLMARK_MTORC1_SIGNALING	199	1.82635	0.001
10	KEGG_MAPK_SIGNALING_PATHWAY	260	1.79426	0.0460879
11	HALLMARK_TGF_BETA_SIGNALING	53	1.78275	0.001
12	HALLMARK_MYC_TARGETS_V2	57	1.77743	0.001
13	HALLMARK_CHOLESTEROL_HOMEOSTASIS	73	1.74586	0.001
14	KEGG_P53_SIGNALING_PATHWAY	62	1.70759	0.0850047
15	KEGG_PATHOGENIC_ESCHERICHIA_COLI_INFECTION	53	1.64779	0.134154
16	HALLMARK_ESTROGEN_RESPONSE_EARLY	198	1.6306	0.00463487
17	KEGG_CHRONIC_MYELOID_LEUKEMIA	73	1.62988	0.128435
18	KEGG_NEUROTROPHIN_SIGNALING_PATHWAY	123	1.60463	0.142369
19	KEGG_BASAL_TRANSCRIPTION_FACTORS	33	1.58018	0.157321
20	HALLMARK_MYC_TARGETS_V1	200	1.55979	0.00968272
21	HALLMARK_EPITHELIAL_MESENCHYMAL_TRANSITION	196	1.55548	0.00916396
22	HALLMARK_IL2_STAT5_SIGNALING	199	1.54747	0.00970676
23	KEGG_LONG_TERM_POTENTIATION	67	1.53498	0.211777
24	HALLMARK_APOPTOSIS	161	1.52967	0.0111904
25	KEGG_GNRH_SIGNALING_PATHWAY	96	1.52804	0.199542
26	HALLMARK_KRAS_SIGNALING_UP	199	1.52757	0.0106052
27	KEGG_GAP_JUNCTION	84	1.52177	0.1906
28	HALLMARK_COMPLEMENT	191	1.50253	0.0133746
29	KEGG_JAK_STAT_SIGNALING_PATHWAY	136	1.48804	0.234312
30	HALLMARK_PI3K_AKT_MTOR_SIGNALING	105	1.46587	0.0190642
31	KEGG_TOLL_LIKE_RECEPTOR_SIGNALING_PATHWAY	87	1.44311	0.246559
32	KEGG_RIG_I_LIKE_RECEPTOR_SIGNALING_PATHWAY	55	1.43427	0.248322

## Sheet: 6.EPs WT IRI vs CCN2 KO IRI
Supplementary Table 2.6. Enriched pathways between WT IRI and CCN2 KO IRI
& based on normalized enrichment score (NES)
	Enrichment in WT IRI phenotype:
RANK &	NAME	SIZE	NES	FDR q-val
1	HALLMARK_TNFA_SIGNALING_VIA_NFKB	194	-2.43235	0
2	KEGG_RIBOSOME	82	-2.30499	0
3	HALLMARK_P53_PATHWAY	193	-1.73992	0.00492227
4	KEGG_RNA_DEGRADATION	53	-1.61724	0.155983
5	HALLMARK_UNFOLDED_PROTEIN_RESPONSE	105	-1.57544	0.0171887
6	KEGG_PROTEIN_EXPORT	22	-1.55456	0.183598
7	KEGG_OXIDATIVE_PHOSPHORYLATION	99	-1.52526	0.179376
8	HALLMARK_IL6_JAK_STAT3_SIGNALING	86	-1.50065	0.0316611
9	HALLMARK_INFLAMMATORY_RESPONSE	197	-1.35108	0.102138
10	HALLMARK_PI3K_AKT_MTOR_SIGNALING	103	-1.33024	0.098981
11	HALLMARK_HYPOXIA	190	-1.29492	0.115575
12	HALLMARK_MYC_TARGETS_V2	58	-1.29359	0.102755
13	HALLMARK_UV_RESPONSE_UP	151	-1.27839	0.101613
14	HALLMARK_TGF_BETA_SIGNALING	54	-1.25155	0.11899
15	HALLMARK_CHOLESTEROL_HOMEOSTASIS	71	-1.18304	0.179943
16	HALLMARK_MTORC1_SIGNALING	194	-1.13414	0.245378
	Enrichment in CCN2 KO IRI phenotype:
RANK &	NAME	SIZE	NES	FDR q-val
1	KEGG_ABC_TRANSPORTERS	42	1.90343	0.00441034
2	KEGG_ANTIGEN_PROCESSING_AND_PRESENTATION	53	1.7797	0.0358999
3	KEGG_SYSTEMIC_LUPUS_ERYTHEMATOSUS	47	1.7716	0.0261682
4	KEGG_GLYCOSAMINOGLYCAN_DEGRADATION	21	1.75495	0.0252186
5	KEGG_FC_GAMMA_R_MEDIATED_PHAGOCYTOSIS	90	1.71228	0.0385123
6	KEGG_AXON_GUIDANCE	125	1.63976	0.0892438
7	KEGG_CELL_ADHESION_MOLECULES_CAMS	117	1.61285	0.109711
8	KEGG_ECM_RECEPTOR_INTERACTION	83	1.56975	0.153609
9	KEGG_LYSOSOME	118	1.55953	0.151036
10	HALLMARK_EPITHELIAL_MESENCHYMAL_TRANSITION	191	1.54518	0.12665
11	KEGG_VIRAL_MYOCARDITIS	61	1.52055	0.201162
12	KEGG_INOSITOL_PHOSPHATE_METABOLISM	54	1.49605	0.23183
13	KEGG_FOCAL_ADHESION	193	1.48826	0.228642
14	KEGG_BASAL_CELL_CARCINOMA	55	1.48537	0.217259
15	KEGG_ASTHMA	24	1.48471	0.202642
16	KEGG_GLYCOSPHINGOLIPID_BIOSYNTHESIS_GANGLIO_SERIES	15	1.46222	0.233621
17	KEGG_NOTCH_SIGNALING_PATHWAY	47	1.45681	0.229117
18	KEGG_CHEMOKINE_SIGNALING_PATHWAY	171	1.43385	0.00892857
19	HALLMARK_INTERFERON_ALPHA_RESPONSE	90	1.41981	0.227341
20	KEGG_NATURAL_KILLER_CELL_MEDIATED_CYTOTOXICITY	102	1.40534	0.0164609
21	KEGG_PATHWAYS_IN_CANCER	319	1.34946	0.00814901
22	KEGG_INSULIN_SIGNALING_PATHWAY	135	1.3493	0.0242967
23	KEGG_ENDOCYTOSIS	165	1.34641	0.0216285
